# Supplementary material for: Mortality Prediction after the First Year of Kidney Transplantation: An Observational Study on Two European Cohorts
Source: PLoS One. 2016 May 6;11(5):e0155278. doi: 10.1371/journal.pone.0155278 (PMC4859488; doi:10.1371/journal.pone.0155278)
Supplement: S1 File — (XLSX) [file pone.0155278.s001.xlsx]

## Sheet: DIVAT COHORT
ID	TRANSP_AGE_R	BMI_R	TIME_REG_TRANSP	TIME_DIAL_TRANSP	CIT_HOUR	1YR_CREAT	SEX_R	TRANSP_RANK	INIT_DISEASE	TECH_DIAL	CMV_R	HCV_R	DIAB	HTA	CARDIOVASC	ANGINA	DYSLIP	NEOPLASIA	INCOMP_ABDR	NODAT	1YR_PROTU24h	AGE_D	CREAT_D	SEX_D	RELAT_DR	CAUSE_DEATH_D	CMV_D	EBV_D	TIME_TRANSP_DEATH	DEATH_FUNCTGRAFT
1	54	21.4506	0.290442	3.42	14.1667	127	M	1	0	3	1	0	1	1	0	0	0	0	3	0	0	44	70	M	1	0	N	P	367	0
2	54	22.8659	2.15949	9.03217	14	146	M	1	1	3	1	0	0	0	1	0	0	0	4	0	0	46	NA	F	1	1	N	NA	4094	0
3	59	21.7181	3.06577	3.3347	20	98	M	1	1	3	0	0	0	0	0	0	1	0	3	0	0.1	55	70	M	1	1	P	P	2809	0
4	51	24.7843	1.59205	4.99452	31.6667	125	M	1	1	3	0	0	0	1	1	1	1	0	1	0	0.08	23	122	M	1	0	P	P	3635	0
5	36	23.5479	0.933179	1.36619	19.5	166	M	1	0	3	0	0	0	1	0	0	0	0	4	0	0	9	65	F	1	0	P	N	1730	0
6	53	19.052	1.7561	3.72621	20.8	99	M	1	0	3	1	0	0	1	0	0	0	0	3	0	0.02	30	77	F	1	0	P	NA	4037	0
7	39	23.04	3.07384	3.08282	12.1	138	M	1	0	3	0	0	0	1	0	0	0	0	3	0	0.09	59	177	M	1	1	P	P	4026	0
8	45	21.2142	0.642737	1.48392	15	154	M	1	0	3	0	0	0	1	1	0	0	0	NA	0	0.08	16	NA	F	1	1	N	P	3850	0
9	25	24.0741	2.07612	2.49692	28	180	M	1	1	3	0	0	0	1	1	0	0	0	2	0	0.16	35	126	M	1	0	P	P	3617	0
10	65	21.6418	3.63052	5.52498	32.0833	124	M	1	1	3	1	0	0	1	1	1	0	0	3	0	0.16	60	129	M	1	1	P	NA	3502	0
11	47	23.8884	0.11026	0.317591	1.33333	126	M	1	1	3	1	0	0	1	0	0	0	0	NA	0	0.43	47	75	F	0	0	P	P	3868	1
12	51	20.4491	0.739551	0.939083	3	92	F	1	0	3	1	0	0	1	0	0	0	0	3	0	0.05	43	89	M	0	NA	P	P	2740	0
13	41	24.2439	0.457177	0.72553	7.33333	123	F	1	1	3	1	0	0	1	0	0	0	0	4	0	0	20	59	F	1	0	P	P	3720	0
14	43	17.9012	6.09928	6.95414	16.0667	125	M	1	1	3	0	0	0	1	1	0	0	0	2	0	0.14	52	145	M	1	1	P	NA	3418	0
15	63	23.3747	1.55171	2.22587	24	128	M	1	1	3	1	0	0	1	1	0	0	0	3	0	0	72	108	M	1	1	P	P	4034	0
16	43	18.8821	0.777201	1.21834	14.2333	106	M	2	1	3	0	0	0	1	0	0	0	0	3	0	0	27	69	M	1	1	P	P	1714	0
17	37	23.3726	3.12763	4.0794	17.75	124	F	1	0	3	1	0	0	1	0	0	0	0	1	0	0.1	44	81	F	1	0	N	NA	4034	0
18	29	21.2963	1.18866	0.72553	2	81	M	1	0	3	1	0	0	1	1	0	0	0	0	0	0.3	25	67	M	0	NA	P	P	2166	0
19	34	22.5306	6.06701	6.53251	12	199	M	1	1	3	1	0	0	1	1	0	0	0	4	0	0.45	58	72	F	1	0	N	P	2667	0
20	57	23.4568	NA	0.52293	13.8333	138	M	1	0	3	1	0	0	1	1	1	1	0	0	0	0.09	46	36	M	1	1	N	P	3480	0
21	43	24.2215	1.5544	1.98768	20	52	F	1	0	3	1	0	0	1	0	0	1	0	NA	0	0.7	19	50	M	1	0	N	P	4299	0
22	55	18.2868	0.220521	1.19918	15.3333	101	F	2	1	2	1	0	0	1	0	0	0	0	4	0	0	49	62	M	1	1	N	P	1938	0
23	49	20.5688	1.88518	1.76318	27.8333	96	F	1	0	3	1	0	1	1	1	0	0	0	4	0	0.4	56	189	M	1	1	P	P	4313	0
24	42	19.0039	2.42573	1.3306	26.8333	97	F	1	1	3	1	0	0	1	0	0	0	0	3	0	0	45	81	F	1	1	N	NA	3494	0
25	54	17.4987	0.11026	0.731006	24	63	F	1	0	3	1	0	0	1	0	0	0	0	0	0	0	21	91	M	1	0	N	NA	4294	0
26	46	23.6081	1.82602	0.44627	20.9	117	M	1	0	3	1	0	0	0	0	0	0	0	2	0	0.09	48	58	F	1	0	P	P	3305	0
27	56	24.6094	1.34195	2.41478	20	104	F	1	0	3	0	0	0	1	0	0	0	0	NA	0	0	60	198	M	1	0	N	N	4062	0
28	34	19.1406	0.597019	6.33812	26	102	F	2	0	3	1	0	0	0	0	0	1	0	2	0	0.02	15	130	M	1	0	N	NA	4393	0
29	29	26.6436	1.79375	0.33128	24.7333	138	M	1	0	2	0	0	0	1	0	0	0	0	2	0	0.15	18	56	M	1	0	N	P	986	0
30	46	27.037	2.32891	4.46817	19.5667	171	M	1	0	3	0	0	0	1	0	0	1	0	4	0	0	46	100	M	1	0	N	P	1733	0
31	31	21.0667	0.849811	0.848734	12	172	M	1	1	2	0	0	0	0	0	0	1	0	4	0	0	22	168	M	1	1	N	P	1311	0
32	36	20.3052	NA	0.859685	13	111	M	1	1	2	1	0	0	1	1	0	0	1	4	0	0.11	34	153	M	1	0	N	P	1602	0
33	18	20.4152	0.0322713	0.298426	0	101	M	1	0	3	0	0	0	0	0	0	0	0	1	0	0	44	NA	M	0	0	N	P	4120	0
34	45	23.4075	4.92406	5.58248	40	119	M	1	0	3	0	0	0	1	0	0	0	0	3	0	0.2	53	80	M	1	0	P	P	3299	0
35	57	20.7967	3.02544	2.89117	2.5	84	F	1	1	3	0	0	0	1	1	0	1	1	2	0	0.1	55	69	M	0	0	P	P	1389	0
36	45	25.4088	1.38229	1.9165	20.5	162	M	1	1	3	0	0	0	1	1	0	1	0	3	0	0.19	45	NA	F	1	1	P	P	1863	0
37	51	24.3911	4.99399	6.60643	28	105	M	1	0	3	0	1	0	1	0	0	0	0	1	0	0	38	141	M	1	0	N	N	3029	0
38	34	21.7181	3.55791	3.88227	26	124	M	1	0	2	0	0	0	1	0	0	1	0	3	0	0	23	58	M	1	0	N	P	3890	0
39	63	23.9069	1.97662	1.44559	30.5333	115	M	2	1	3	1	0	0	1	0	0	1	0	3	0	0.15	63	85	M	1	0	P	P	981	0
40	39	26.0276	1.96317	1.47023	12	145	M	1	0	2	0	0	0	0	0	0	0	0	2	0	0.33	51	66	F	1	1	P	P	3369	0
41	59	31.4359	1.20748	1.62628	29.6	96	M	1	0	3	1	0	0	1	0	0	0	0	1	0	0.16	23	66	M	1	0	N	NA	4426	0
42	58	22.8223	1.82602	2.6256	9	99	M	1	0	3	1	0	0	1	0	0	0	0	3	0	0	42	146	M	1	0	P	P	1733	0
43	21	20.3704	2.36387	1.26489	21.5	151	M	1	0	3	0	0	0	0	0	0	0	0	3	0	0.22	22	NA	M	1	0	P	P	2724	0
44	59	21.2585	1.8045	0.629706	12.9167	127	M	1	1	3	0	0	0	1	0	0	1	0	2	0	0.21	58	115	F	1	1	N	P	1334	0
45	55	20.7612	0	4.85969	25.75	140	M	1	1	3	0	0	0	1	0	0	0	1	2	0	0.62	51	110	M	1	1	P	N	2414	0
46	46	23.8367	3.09267	3.44422	20.1667	122	M	1	1	3	1	0	0	1	0	0	0	0	3	0	0	36	115	M	1	0	P	P	2941	0
47	44	25.7785	0.0995032	0.15332	11.8333	110	M	1	1	3	0	0	0	1	0	0	1	0	3	0	0.06	17	64	M	1	0	N	P	3271	0
48	44	22.4912	2.61398	3.27447	14.5	133	M	1	1	3	1	1	0	1	0	0	0	0	3	0	0.12	30	92	M	1	0	N	N	4508	0
49	49	NA	NA	5.22382	11.5	106	M	1	1	2	1	0	0	0	0	0	0	0	2	0	0.07	18	150	M	1	0	P	P	427	0
50	58	22.231	0.640048	0.881588	25	131	M	1	0	3	0	0	0	0	0	0	0	0	2	0	0.06	23	58	M	1	0	N	P	3890	0
51	49	25.7851	NA	0.985626	12.4667	127	M	1	0	3	0	0	1	1	0	0	1	0	3	0	0.1	27	166	M	1	1	P	NA	4073	0
52	41	22.2685	2.7081	3.31554	29.7333	114	M	1	1	3	0	0	0	1	0	0	0	0	NA	0	0	50	NA	M	1	1	P	N	2969	0
53	26	15.4183	0.201696	4.36413	10.5	84	M	2	0	3	0	0	0	1	0	0	0	0	0	0	0	46	90	M	1	0	N	P	4143	0
54	49	20.8209	2.96896	2.78166	10.5333	66	F	1	0	3	0	0	0	0	0	0	0	0	4	0	0	43	53	M	1	0	N	NA	4020	0
55	32	30.1162	2.81298	3.19233	33.6833	88	M	1	1	3	1	0	0	1	0	0	0	0	2	0	0.28	25	56	M	1	0	P	N	4331	0
56	53	21.83	1.58129	0.506502	18.5167	149	F	1	1	3	0	0	0	0	0	0	0	0	4	0	0	49	68	F	1	1	N	P	1590	0
57	33	22.5306	1.54902	1.39357	16.25	128	M	1	1	3	0	0	0	1	0	0	0	0	3	0	0	40	76	M	1	1	N	P	2431	0
58	46	23.5102	0.441041	0.928131	27.5667	118	M	1	1	2	0	0	0	1	0	0	0	0	0	0	4.16	47	NA	M	1	0	P	NA	4405	0
59	48	26.545	5.05315	5.59617	26.1667	116	M	1	0	3	1	0	0	0	0	0	0	0	NA	0	0.27	28	154	M	1	0	N	NA	3455	0
60	61	19.9069	NA	10.8611	19.55	96	F	2	0	3	1	0	0	0	0	0	0	0	0	0	0.13	55	87	M	1	1	P	P	450	0
61	53	19.2234	2.30202	3.21424	31.6667	137	F	1	0	3	1	0	0	0	0	0	0	0	3	0	0.12	56	48	F	1	0	P	N	1892	0
62	43	22.1591	1.82602	2.71047	15.2	91	M	1	1	3	1	0	0	1	0	0	1	0	3	0	0.72	19	158	M	1	0	P	NA	3823	0
63	74	27.5482	0.0645426	0.887064	12	135	F	1	0	3	0	0	0	1	1	0	1	0	2	0	0.16	56	70	M	1	0	N	P	1436	1
64	66	18.0662	0.0134464	2.06434	10	161	M	1	1	3	1	0	0	1	1	0	0	1	4	0	0	71	85	F	1	1	P	P	1720	0
65	51	25.9516	0.822918	0.544832	27.1667	115	M	4	0	3	1	0	0	1	1	0	1	0	1	0	0	53	133	M	1	1	P	P	3600	0
66	56	15.8541	4.11728	4.03833	20	99	M	2	0	3	1	1	0	0	0	0	0	1	2	0	0	65	79	M	1	1	P	P	2189	0
67	36	NA	NA	1.88638	19.6	72	F	1	1	3	1	0	0	0	0	0	0	0	4	0	0.1	32	NA	M	1	NA	N	P	1098	0
68	40	22.9481	2.21865	12.7721	20.25	173	M	2	0	3	1	0	0	0	0	0	0	0	2	0	0	54	50	M	1	1	P	NA	4058	0
69	51	23.1473	2.26168	2.49692	17.5	80	F	1	1	3	0	0	0	1	0	0	0	0	3	0	0	60	169	M	1	0	P	P	3251	0
70	53	19.0451	3.13839	3.31006	16.5	100	M	1	1	3	0	0	0	0	0	0	0	0	3	0	0	49	55	F	1	0	N	P	2661	0
71	33	21.8776	4.03391	9.82888	11	103	M	1	1	3	0	0	0	1	1	1	0	0	4	0	0	20	NA	M	1	0	N	P	4200	0
72	45	26.2976	1.14563	2.02875	30.6667	99	F	1	0	3	0	0	0	1	1	1	0	0	4	0	0.08	26	90	F	1	1	N	P	2150	1
73	44	24.1115	1.10798	1.67009	24.3333	127	M	1	0	3	0	0	0	1	0	0	0	0	3	0	0.28	46	106	M	1	0	N	NA	2857	0
74	34	21.1927	2.84794	3.06092	42	141	F	1	1	3	1	0	0	1	1	0	0	0	2	0	0.57	40	53.2	F	1	1	N	N	4520	0
75	58	21.4876	2.17831	3.0089	12.1167	108	M	1	1	3	1	0	0	1	0	0	0	0	2	0	0	59	NA	M	1	0	P	N	1275	0
76	38	29.0533	4.90524	4.99932	25.25	106	M	1	1	3	0	0	0	1	0	0	0	0	4	0	0	24	80	M	1	0	N	P	3937	0
77	25	19.6997	2.934	3.65777	22	108	M	1	1	3	0	0	0	1	0	0	0	0	4	0	0.05	15	NA	M	1	0	N	N	4120	0
78	28	23.8444	NA	2.26968	20.6667	83	M	1	1	3	1	0	0	0	0	0	0	0	4	0	0.22	19	61	F	1	0	P	P	1313	0
79	32	22.2145	0.476002	1.77687	25.3667	144	M	1	0	3	1	0	0	0	0	0	0	0	3	0	0.84	3	37	F	1	0	N	N	1844	0
80	37	21.8776	0.285063	7.25257	14.2167	115	M	1	0	3	0	0	0	0	0	0	0	0	NA	0	0	16	23	F	1	0	N	NA	4120	0
81	36	24.2215	0.0268928	2.28884	15.1	159	M	1	1	3	1	0	0	1	0	0	0	0	3	0	0.45	36	169	M	1	0	P	P	1595	0
82	51	23.03	4.29477	6.94319	18	101	M	1	0	3	1	0	1	1	1	0	0	0	3	0	0	27	5	M	1	0	P	P	2965	0
83	45	25.9708	1.41994	1.90554	21.3833	247	M	1	1	3	0	0	0	1	1	0	0	0	NA	0	0.89	54	97	M	1	1	N	P	3365	0
84	69	17.0656	2.85601	5.14716	16.6833	57	F	1	0	3	0	0	1	0	0	0	1	1	3	0	0	65	63	F	1	1	P	P	1371	0
85	56	19.2234	4.82187	5.54415	12	153	F	1	0	3	1	0	0	1	1	0	0	0	2	0	0	51	60	M	1	1	N	NA	3837	0
86	37	22.0604	3.27554	3.8412	11.3333	138	F	1	0	3	1	0	0	0	0	0	0	0	3	0	0.13	32	131	M	1	1	N	P	3935	0
87	53	21.2585	4.13611	32.0931	16	358	M	1	0	3	0	1	0	0	1	0	0	0	NA	0	1.23	55	107	M	1	1	P	NA	1467	0
88	55	19.5556	0.077989	0.459959	11.7	68	F	1	0	2	1	0	0	1	0	0	0	0	5	0	0	44	43	F	1	1	P	P	1500	0
89	31	19.4444	0.661562	2.10541	15.65	88	M	1	0	3	0	0	0	1	0	0	0	0	4	0	0	27	101	M	1	0	P	P	1652	0
90	47	22.4082	1.09722	5.38261	0	100	F	1	1	3	1	0	0	0	1	0	0	0	0	0	0	43	NA	F	0	0	P	P	3331	0
91	20	23.6111	NA	0.774812	16	142	M	1	1	3	1	0	0	1	1	0	0	0	5	0	0	22	72	M	1	0	N	NA	4636	0
92	35	24.4898	1.65928	0.750171	13.5	111	M	1	1	3	0	0	0	1	0	0	0	0	2	0	0	41	NA	F	1	1	N	NA	2630	0
93	22	18.9292	1.71307	1.78234	23.6	101	M	1	0	3	0	0	1	1	1	0	0	0	NA	0	0.29	30	77	F	1	0	P	NA	2816	0
94	21	16.609	1.27741	2.71321	16	100	M	1	0	3	1	0	0	0	0	0	0	0	3	0	0	20	74	F	1	0	P	P	1550	0
95	19	17.3987	0.0376499	1.60986	2.01667	142	M	1	0	3	0	0	0	0	0	0	0	0	1	0	0.12	42	NA	M	0	0	N	NA	4399	0
96	27	20.8117	4.94289	5.86995	3	103	F	1	0	3	1	0	0	1	0	0	0	0	5	0	0.05	28	84	F	0	0	P	P	850	0
97	37	21.79	3.0093	3.15948	24.25	122	M	1	0	3	1	0	0	1	0	0	0	0	3	0	0	53	105	M	1	0	N	NA	4593	0
98	48	27.0051	3.1841	3.55373	34.25	77	F	1	0	3	1	0	0	1	0	0	0	0	3	0	0	39	89	F	1	0	P	N	4143	0
99	31	19.7531	3.47992	3.99179	16	130	M	1	1	3	0	0	0	1	0	0	1	0	NA	0	0.21	19	NA	F	1	0	P	N	2543	0
100	64	20.0986	1.69155	2.81725	28.9167	116	F	1	0	3	1	0	1	1	1	0	0	0	4	0	0	66	90	M	1	1	P	P	2039	0
101	53	18.1662	9.2538	5.06502	4	81	F	2	1	3	1	0	0	1	0	0	1	0	2	0	0	25	79	M	0	NA	N	P	2423	0
102	28	22.8625	0.029582	2.1848	0	124	M	1	1	3	0	0	0	0	0	0	0	0	2	0	0	50	NA	F	0	0	P	P	3569	0
103	41	20.6193	1.74534	1.4319	22	110	M	1	1	3	0	0	0	1	0	0	0	0	3	0	0	56	62	F	1	1	P	P	2636	0
104	49	23.5457	1.83678	1.84531	36	110	M	1	0	3	0	0	0	1	0	0	0	0	2	0	0	32	31	F	1	1	N	P	4097	0
105	51	28.8889	1.77492	1.48392	20.0333	106	F	1	0	3	1	0	0	0	1	0	0	0	3	0	0	50	85	F	1	0	P	P	2625	0
106	46	22.8395	0.70459	3.3922	24.3333	144	M	1	1	3	0	1	0	1	1	0	0	0	0	0	0.33	49	41	F	1	0	N	P	2391	0
107	45	27.7344	4.87297	7.2115	23.75	124	F	1	0	3	1	0	0	1	1	0	0	0	1	0	0.22	58	104	M	1	1	P	N	4255	0
108	58	21.7776	2.22941	3.04723	25.8667	150	M	1	0	3	0	0	0	0	0	0	0	0	4	0	0	47	79	F	1	0	N	NA	3648	0
109	38	22.4059	6.21761	7.79466	23.8667	127	F	1	0	3	1	0	0	0	1	0	0	0	1	0	0.16	56	91	M	1	1	P	P	3117	0
110	46	28.3447	5.84111	5.45927	18.75	134	M	1	1	3	0	0	0	1	1	0	1	0	4	0	0	19	78	M	1	0	N	P	2782	0
111	43	18.8615	10.6119	10.6229	15.7667	94	F	2	1	3	1	0	0	0	0	0	0	1	3	0	0	37	60	F	1	1	N	P	1671	0
112	49	21.867	4.64169	3.09651	13.0167	81	F	1	0	3	0	0	0	0	0	0	0	0	4	0	0	19	66	M	1	0	P	P	1658	0
113	64	25	2.53599	2.15469	17	102	F	1	0	3	1	0	0	1	0	0	1	0	2	0	0.03	44	98	M	1	1	P	NA	3807	0
114	52	20.4529	1.99006	2.26694	23.6	120	M	1	0	3	0	0	0	1	0	0	0	0	NA	0	0	48	99	M	1	1	N	NA	4021	0
115	51	25.6327	3.11687	3.35661	10.25	160	M	1	1	3	0	0	0	0	0	0	0	0	4	0	0	50	81	F	1	0	N	N	4161	0
116	66	33.7149	0.107571	1.96851	23.5833	136	F	1	1	3	1	0	1	1	1	0	0	1	2	0	0.36	71	77	M	1	0	N	P	3037	0
117	64	26.4236	2.12991	4.11225	22.6667	132	F	1	0	3	0	0	0	1	0	0	0	0	NA	1	0	59	126	M	1	1	N	P	2078	0
118	50	22.6474	0.360363	8.53388	15.3333	194	M	2	1	3	1	0	0	1	1	0	0	0	4	1	0.1	63	58	F	1	0	P	NA	2040	0
119	40	17.1087	4.50185	1.21287	18.1667	62	F	1	0	3	1	0	0	1	0	0	0	0	3	1	0.44	32	90	M	1	0	N	P	1480	0
120	35	21.4682	4.47496	5.42916	29	100	M	1	0	3	1	0	1	1	0	0	0	0	2	0	0	46	136	M	1	1	N	NA	4097	0
121	47	29.0698	2.39346	3.32649	18	155	M	1	1	2	0	0	0	1	0	0	1	0	3	1	0	60	64	F	1	0	N	N	4032	0
122	37	20.5457	1.05151	1.55784	0.25	124	F	1	0	3	0	0	1	1	1	1	0	0	4	0	0	65	88	M	0	0	P	P	3917	0
123	58	28.2247	0.962761	8.04654	23	133	M	1	1	3	1	0	0	1	1	0	1	0	3	1	0.25	65	46	F	1	0	N	P	2822	0
124	54	22.5306	1.59205	2.17933	29.0833	149	M	1	0	3	0	0	0	1	1	0	1	0	4	1	0	47	57	F	1	1	N	NA	2986	0
125	41	23.3091	1.54096	2.43121	17	97	M	1	0	3	1	0	0	0	1	0	0	0	3	1	0.02	45	51	F	1	0	P	P	3731	0
126	61	29.3658	0.949314	1.79603	13.9667	105	M	1	0	2	0	0	0	1	1	0	1	1	3	0	0.37	59	58	M	1	1	P	P	1410	0
127	49	24.8971	5.591	6.6256	18.2833	92	M	1	0	3	0	0	0	1	0	0	0	0	3	0	0	22	76	M	1	0	N	NA	3994	0
128	58	27.6817	2.22403	0	19.5667	183	M	1	0	3	0	0	0	1	0	0	0	1	4	0	0.23	57	56	M	1	0	N	P	1571	0
129	63	24.3865	0.344227	1.76865	12	112	M	1	1	3	1	0	0	1	1	1	1	0	3	0	0.5	65	87	F	1	1	N	P	2925	0
130	59	18.992	0.785269	4.09856	20	92	M	1	1	3	1	0	0	1	0	0	0	0	1	0	0.29	53	55	M	1	1	P	NA	1462	0
131	67	22.6757	2.05192	3.42505	25	154	M	1	1	3	0	0	0	1	0	0	1	0	5	0	0.1	66	201	M	1	1	N	NA	4116	0
132	64	23.1488	0.209764	1.21834	15.15	379	M	1	0	3	0	0	0	1	1	1	1	0	5	0	0.22	77	132	F	1	1	P	P	1322	0
133	45	23.3091	1.81795	2.22861	21	79	F	2	0	3	1	0	0	0	1	1	1	0	2	1	0.16	67	59	F	1	1	P	P	559	0
134	57	29.0657	2.33698	1.93566	28.3333	129	F	1	0	3	1	0	0	1	0	0	1	0	2	0	0.05	61	23	F	1	1	P	P	965	0
135	55	21.7365	4.34318	5.04038	26	118	M	1	0	3	1	0	0	1	0	0	1	0	3	0	0.57	63	119	M	1	0	N	P	2979	0
136	33	20.0155	3.8107	0.689938	26	105	F	2	0	3	0	0	0	1	1	0	0	1	4	0	0.18	19	159	F	1	0	N	NA	2305	0
137	43	29.8028	3.91559	4.86516	13	88	M	1	1	3	1	0	0	0	1	0	0	0	2	0	0.16	22	68	F	1	0	P	P	3146	0
138	47	22.9819	3.1088	3.54552	30	455	M	1	1	2	0	0	0	1	0	0	0	0	NA	0	7.35	62	63	F	1	1	P	P	529	0
139	47	25.3815	1.77492	2.40657	40	176	M	1	0	3	0	0	0	1	0	0	0	0	2	0	0.01	48	85	M	1	1	P	NA	4347	0
140	59	22.6757	0.0995032	0.731006	22.25	134	M	2	1	3	1	0	0	1	1	0	0	0	5	0	0	32	195	M	1	0	N	P	1822	0
141	60	24.8016	0.559369	0.944559	0	120	M	1	1	3	1	0	0	1	0	0	1	0	4	0	0.13	58	NA	F	0	0	P	P	2584	1
142	49	25.3086	2.18638	3.13484	32.75	170	M	1	1	3	1	0	0	1	1	0	1	0	4	0	0.1	53	86	M	1	1	P	NA	2632	0
143	47	23.7022	3.90752	4.15606	11.4333	108	M	1	0	3	1	0	0	1	1	0	0	0	3	0	0	43	47	M	1	0	N	P	1462	0
144	38	20.9366	2.84256	3.44148	20	168	M	1	0	3	1	0	0	1	0	0	1	0	6	0	0	59	96	M	1	0	P	NA	4438	0
145	60	26.0802	0.432973	0.591376	1	176	M	1	0	3	1	0	0	1	0	0	0	0	NA	1	0.35	56	68	F	0	0	P	N	3539	0
146	39	22.9795	4.25712	4.69541	23.25	166	M	1	1	3	1	0	0	1	1	0	0	0	5	0	0	52	81	F	1	1	P	NA	2188	0
147	28	27.1731	0.559369	0.544832	0	209	M	1	0	3	1	0	0	1	0	0	0	0	3	0	0.18	53	107	M	0	0	N	P	4181	0
148	32	19.2277	NA	15.0116	24.8333	244	M	2	1	3	1	0	0	0	0	0	0	0	4	0	1	15	63	F	1	0	N	NA	1826	1
149	40	25.6055	5.03432	14.2861	20	112	M	2	0	3	1	0	0	1	0	0	0	0	2	0	0	34	58	F	1	1	N	N	4108	0
150	51	23.939	3.23789	3.69884	11	128	M	1	0	3	1	0	0	1	1	0	0	0	6	0	0	42	47	M	1	0	N	NA	4253	0
151	38	22.4088	2.97703	3.02259	24	132	M	1	0	3	0	0	0	0	0	0	0	0	3	0	0	45	57	F	1	0	P	P	4036	0
152	38	24.2188	1.65659	2.12457	0.7	139	F	1	0	3	1	0	1	1	1	0	0	0	3	0	1.02	60	70	F	0	0	N	P	3299	0
153	65	25.4581	5.76043	7.65777	10	82	F	1	0	1	1	0	0	1	0	0	0	0	2	0	0	45	168	M	1	0	P	NA	2854	0
154	47	24.2123	2.44186	3.10198	31.1667	253	M	1	1	3	0	0	0	1	0	0	0	0	3	0	0.78	41	203	M	1	1	N	NA	2243	0
155	56	17.9982	1.74803	2.37645	13.5	177	M	1	0	2	1	0	0	1	1	0	0	0	NA	1	0.59	45	NA	F	1	1	P	P	1276	0
156	30	NA	0.11026	0.563997	0.666667	150	M	1	0	3	1	0	0	0	0	0	0	0	3	0	0.16	53	75	F	0	0	P	P	2312	0
157	43	22.3183	NA	5.44832	7.66667	110	M	1	1	3	0	0	0	1	1	0	1	0	3	0	0.08	34	100	M	1	1	N	P	4018	0
158	41	18.1154	0.0699212	0.123203	15.1667	131	M	1	0	2	0	0	0	1	0	0	0	0	6	0	0.05	20	92	M	1	0	N	NA	2175	0
159	30	20.4491	2.26168	7.1896	18.6667	179	M	1	0	3	0	0	0	1	0	0	0	0	1	0	0	42	51	F	1	0	P	NA	4447	0
160	56	27.2107	1.99006	3.2334	11.35	187	M	2	1	3	1	0	0	1	1	1	0	0	1	0	0.95	59	84	M	1	0	P	P	1205	0
161	59	19.8347	2.11646	3.63587	18.8833	225	M	1	0	3	1	0	0	0	1	0	0	0	NA	0	0.2	54	108	M	1	1	N	P	4343	0
162	51	31.8471	0.599709	2.11088	17	132	F	1	0	3	1	0	1	1	1	0	1	0	0	0	0	60	62	F	1	1	P	P	1601	0
163	23	19.1358	4.59059	3.3922	17	145	M	1	0	3	0	0	0	0	0	0	0	0	6	0	0	20	NA	M	1	0	N	P	4200	0
164	39	20.8984	0.0806783	0.353183	36	114	F	1	1	3	0	0	0	1	0	0	0	0	2	0	0	61	62	M	1	0	P	P	2534	0
165	54	26.6335	0.973518	1.54689	28.5	153	M	1	0	3	1	1	0	1	0	0	0	0	3	0	1.36	54	68	F	1	1	P	NA	3825	0
166	43	19.7711	2.04923	2.53525	29	160	M	1	1	3	1	0	0	1	1	0	0	0	3	1	1.5	53	51	F	1	1	P	P	2567	0
167	42	21.9646	9.40978	12.7885	10.6333	246	M	1	1	3	1	0	0	1	0	0	0	1	4	0	0.21	39	233	F	1	0	P	P	1658	0
168	38	20.679	1.08378	1.20465	0.65	143	M	1	0	3	0	0	0	1	1	0	1	0	4	0	0	27	84	M	0	0	N	N	1004	0
169	21	18.9619	3.92903	2.13005	15	98	M	1	1	2	1	0	0	1	0	0	0	0	5	0	0.8	3	34	F	1	0	N	NA	3030	0
170	43	24.0007	6.07776	5.14716	22	255	M	3	0	3	0	1	0	1	0	0	0	0	NA	0	2.2	NA	NA	F	NA	NA	NA	NA	1528	0
171	36	20.3125	4.75195	8.50376	15.7167	121	M	2	1	3	1	0	0	1	0	0	0	0	2	0	1.48	44	77	M	1	1	N	P	1410	0
172	57	22.1607	0.0752997	6.89665	24	149	M	2	0	3	1	0	0	1	0	0	1	0	1	1	2.14	58	59	F	1	1	P	P	2692	0
173	61	24.677	1.43069	2.04791	22	128	F	1	1	3	1	0	0	1	0	0	0	0	3	0	0	61	119	M	1	0	N	P	2561	0
174	33	20.5405	5.23064	6.31348	11.0667	125	M	2	1	3	1	0	0	0	0	0	0	0	4	0	0.32	35	121	F	1	0	N	P	1678	0
175	34	18.7852	NA	1.36619	21.0333	195	F	2	1	3	1	0	0	1	0	0	0	0	0	0	2.21	68	95	F	1	1	P	P	1284	0
176	52	25.7117	0.510962	4.89528	20.8167	181	M	1	1	3	0	0	0	1	1	0	1	1	4	0	0.25	47	34	F	1	0	P	P	725	0
177	46	22.5306	2.96089	3.76728	15.2333	146	M	1	1	3	1	0	0	1	0	0	1	0	4	0	0.76	48	49	M	1	0	P	P	1903	0
178	31	20.4284	1.14294	1.97125	14.95	109	M	1	1	3	1	0	0	0	0	0	0	0	4	0	0	27	101	M	1	0	P	P	1652	0
179	50	25.5296	0.675008	0.73922	0.683333	109	M	1	1	3	1	0	0	1	0	0	0	0	4	1	0	47	45	F	0	0	NA	P	886	0
180	28	21.3878	6.18533	6.66667	26.9167	149	M	2	0	3	1	0	0	0	1	0	0	0	4	0	0	25	95	M	1	0	P	P	1853	0
181	19	17.2364	0.575505	1.04586	NA	130	M	1	1	3	0	0	0	1	0	0	0	0	2	0	0.8	48	75	M	0	0	N	P	3035	0
182	36	18.3249	NA	20.2984	33.5333	143	M	2	0	3	1	0	0	0	0	0	0	0	1	0	0.11	40	NA	M	1	1	N	P	2906	0
183	52	26.7641	2.83719	1.28679	14.6667	202	M	1	0	3	1	0	0	1	0	0	0	0	3	0	0.31	54	91	M	1	1	N	P	2696	0
184	55	21.4346	0.0752997	0.429843	0.25	154	M	1	0	3	0	0	0	1	0	0	0	0	3	0	0	43	66	F	0	0	N	P	3469	0
185	48	22.9819	2.06805	3.25257	18.7333	184	M	2	1	3	1	0	0	1	1	0	0	0	2	1	2.29	59	99	F	1	0	N	P	750	0
186	20	17.8359	1.29085	1.60164	33.5833	178	M	1	0	3	0	0	0	1	1	0	0	0	3	0	0.4	30	140	F	1	1	P	P	1074	0
187	63	24.1009	0.8525	1.05681	19	105	M	1	1	3	0	0	0	1	0	0	1	0	2	0	0.18	56	70	M	1	1	P	P	3240	0
188	25	21.7982	0.320024	0.323066	0.25	186	M	1	1	2	0	0	0	1	0	0	0	0	0	0	1.11	46	66	F	0	0	P	P	2402	0
189	60	27.4348	0.303888	1.18823	16.1667	133	M	1	0	3	1	0	0	1	1	1	1	0	4	0	0.54	65	83	F	1	1	N	NA	3619	0
190	40	28.2477	3.10611	3.05544	18.25	169	M	1	0	3	1	0	0	1	0	0	0	0	4	0	0.07	33	75	M	1	0	P	P	2213	0
191	41	20.898	0.787958	12.1314	27.4333	81	M	2	1	3	0	0	0	1	0	0	1	0	3	0	0.19	16	70	M	1	0	P	P	3504	0
192	60	31.935	0.696522	0.780287	12.1667	116	M	1	0	3	0	0	0	1	1	0	1	0	1	1	1.07	42	67	M	1	0	P	P	3694	0
193	34	20.6758	0.978896	0.317591	0.25	135	M	1	0	3	1	0	0	1	0	0	0	0	2	0	0	41	53	F	0	0	P	P	2110	0
194	33	19.6511	0.532477	1.0705	37.3333	74	F	1	0	3	1	0	0	1	0	0	0	0	1	0	0.1	27	102	M	1	0	P	P	1544	0
195	25	17.6883	1.01117	3.64682	20.65	147	M	3	1	3	1	0	0	1	0	0	0	0	0	0	0.46	50	84	F	1	1	P	P	1211	0
196	48	22.5827	4.34049	4.98289	26	100	M	1	0	3	1	0	1	1	0	0	0	0	5	0	0	42	47	M	1	0	N	N	4252	0
197	55	23.1834	0.610466	2.75702	35.75	136	F	1	1	3	1	0	0	1	1	0	0	0	2	0	0	27	68	M	1	0	N	NA	2260	1
198	40	21.9839	0.597019	0.0684463	16.3833	80	F	1	0	3	0	0	0	1	0	0	0	0	3	0	0.12	8	43	M	1	1	N	N	3384	0
199	59	26.1436	2.04654	2.8063	17.5	161	M	1	1	3	0	0	0	1	1	0	0	0	1	0	1.12	52	65	M	1	1	P	P	2516	0
200	39	20.0617	2.39614	2.5462	9.58333	140	M	1	0	3	1	0	0	1	0	0	0	0	6	0	0	31	46	F	1	0	P	P	3428	0
201	31	21.6049	3.47186	4.22998	30	207	M	1	0	3	0	0	0	1	0	0	0	0	4	0	0.19	43	66	F	1	0	N	P	2719	0
202	49	24.2215	0.919732	1.24025	18.8333	168	M	1	0	3	0	0	0	1	0	0	1	0	4	1	0.14	51	43	F	1	1	P	P	1211	0
203	24	21.5139	1.14025	4.77755	15	145	M	1	0	3	1	0	0	1	0	0	0	0	4	0	0.02	19	70	M	1	0	N	P	2161	0
204	24	19.7897	1.69155	2.21766	17.6167	184	M	1	1	3	0	0	0	1	0	0	0	0	3	0	0	34	90	M	1	0	N	P	2410	0
205	49	27.1314	0.153289	0.495551	10.3	168	M	1	0	3	0	0	0	1	0	0	0	0	3	0	0.28	35	89	F	1	0	N	P	4281	0
206	49	23.6095	5.28712	5.92745	23	108	F	2	0	3	1	0	0	0	0	0	0	0	3	0	1.2	41	90	M	1	0	N	NA	1862	0
207	49	18.3594	0.255481	0.706366	19	69	F	1	0	3	0	0	0	1	0	0	0	0	0	0	0	34	245	M	1	0	N	P	3710	0
208	41	20.0066	0.26086	15.5784	24	124	M	2	0	3	0	0	0	0	0	0	0	0	1	0	0	56	48	F	1	0	P	P	3026	0
209	58	20.5289	0.11295	0.462697	24.9667	89	M	2	0	3	1	0	0	1	0	0	0	0	NA	0	0	23	77	M	1	0	P	NA	3818	0
210	24	20.6193	1.06495	1.4538	29.85	119	M	2	1	3	0	0	0	1	0	0	0	0	0	0	0	45	95	M	1	0	N	N	3091	0
211	52	21.4533	2.21327	2.91855	12	113	M	1	0	3	1	0	1	1	1	0	1	0	3	0	0	51	110	M	1	0	N	P	3598	0
212	57	28.4005	0.0161357	1.04586	1.08333	132	M	1	0	3	0	0	0	1	0	0	0	0	0	0	0	54	61	F	0	0	P	P	2591	0
213	44	25.7371	2.71079	2.67488	18.5	184	M	1	1	3	0	0	0	1	1	0	0	0	NA	0	0.34	46	NA	M	1	0	N	NA	2779	0
214	51	19.3772	4.34049	5.11431	13.25	94	F	1	0	3	1	0	0	1	0	0	0	0	3	1	0.06	37	68	M	1	1	N	N	3617	0
215	36	22.3081	3.42076	3.51814	32	110	M	1	0	3	0	0	0	1	1	1	1	0	4	0	0	28	94	M	1	1	P	P	3120	0
216	27	18.2149	0.562059	3.38125	22.5667	159	M	2	1	3	1	0	0	1	0	0	0	0	4	0	0.81	18	97	M	1	0	P	P	2356	0
217	34	24.2587	0.029582	0.364134	2.93333	177	M	1	0	2	0	0	0	1	0	0	0	0	2	0	0	60	80	F	0	0	N	P	3174	0
218	59	24.6755	3.21368	2.97604	26.4333	198	M	3	1	3	0	0	0	1	1	0	0	0	2	0	1.19	NA	NA	F	NA	NA	NA	NA	2956	0
219	62	30.0781	0.0645426	2.05613	20.25	87	F	1	0	3	0	0	1	1	1	1	1	0	3	0	0.34	53	96	M	1	1	N	N	4527	0
220	38	25.6173	7.02708	7.30732	20	176	M	1	1	3	1	0	0	1	1	0	1	1	4	0	0.21	50	85	M	1	1	P	P	2450	0
221	59	25.2493	1.51944	1.74675	11	115	M	1	0	3	0	0	0	1	0	0	1	0	3	0	0	52	222	M	1	1	N	P	2936	0
222	36	22.6757	0.739551	13.2129	23.5833	177	M	2	0	3	1	0	0	0	0	0	0	0	2	0	0.15	48	77	M	1	1	P	P	3708	0
223	42	30.0568	0	2.02327	4.16667	124	M	2	0	3	1	0	0	1	0	0	0	0	0	1	0.44	35	NA	F	0	0	P	P	3419	0
224	24	21.9136	1.04344	2.06434	17.5	143	M	1	0	3	0	0	0	0	0	0	0	0	2	0	0.17	45	65	F	1	1	N	P	4633	0
225	49	22.2222	3.93441	4.80493	18.2833	165	M	1	1	3	1	0	0	1	0	0	1	1	4	0	0.21	48	40	F	1	NA	N	P	1463	0
226	25	16.3721	2.3585	0.95551	21	145	M	1	1	3	0	0	0	1	0	0	0	0	3	0	0.13	17	71	M	1	0	P	NA	2193	0
227	41	20.0474	1.16715	8.03012	20	148	M	3	0	3	0	1	0	0	0	0	0	0	1	0	0.86	41	53	M	1	0	N	P	825	0
228	38	20.9877	3.92903	6.88843	0.5	126	M	1	1	3	1	0	0	0	0	0	0	0	1	0	0.15	22	68	M	0	0	P	N	1478	0
229	24	20.1746	3.84029	9.26215	27	96	F	2	0	3	0	0	0	1	0	0	1	0	4	0	0	26	86	F	1	0	N	NA	1901	0
230	51	23.8281	5.92179	7.01437	16	109	F	1	0	3	1	0	1	0	1	0	0	0	2	0	0.08	17	73	F	1	0	P	P	1727	1
231	48	29.9616	NA	1.47023	8.61667	153	M	1	0	3	0	0	0	1	0	0	0	0	4	0	0	58	54	M	1	1	N	P	2294	0
232	63	20.7031	0.293131	0.791239	19.3167	97	F	1	0	3	1	1	0	1	1	0	0	0	2	0	0.17	30	133	M	1	0	N	P	3801	0
233	36	22.5183	0.839054	26.1383	19.5	51	F	3	1	3	1	1	0	1	0	0	0	0	1	0	0.02	36	37	M	1	1	N	P	2334	0
234	32	26.5432	1.57861	1.8152	22.2833	146	M	1	1	3	1	0	0	1	0	0	0	0	3	0	0.12	50	NA	M	1	1	N	P	2903	0
235	44	18.9292	4.21678	18.9377	27.5	179	M	2	1	3	0	0	0	0	1	0	1	0	2	0	0	50	126	M	1	1	N	P	3290	0
236	65	24.2284	4.06081	4.12868	16	139	M	1	1	3	1	0	0	0	1	0	0	0	2	0	0	63	60	M	1	0	P	N	4325	0
237	44	29.6665	1.57323	2.02053	11.3333	96	F	1	0	3	1	0	0	1	0	0	0	0	4	0	0	28	48	F	1	1	P	P	2420	0
238	50	27.1416	6.22298	6.41478	20.8333	95	M	1	1	3	0	0	0	1	0	0	0	1	4	0	0	32	87	M	1	0	N	P	2174	0
239	54	25.9259	1.1295	1.95756	22.3333	144	M	1	0	3	0	0	0	1	1	0	0	0	2	1	0.03	44	62	M	1	1	P	P	3389	0
240	53	24.1548	2.80223	2.92676	15	133	F	1	0	3	0	0	0	1	0	0	0	0	3	1	0	37	NA	M	1	1	N	P	2528	0
241	53	26.7755	2.16487	13.9576	22	93	M	2	1	3	1	0	0	0	0	0	0	0	1	0	0.19	21	94	M	1	0	N	N	4106	0
242	54	19.8791	6.09659	7.38946	17.3667	81	F	1	0	3	1	1	0	1	0	0	0	0	2	0	0.51	62	79	M	1	1	P	P	1161	0
243	51	24.1517	0.0995032	0.487337	24.4833	97	M	1	0	3	1	0	0	1	1	0	0	1	1	0	0.14	53	53	M	1	0	N	P	3885	0
244	64	24.5243	3.12763	3.91786	12.6667	119	F	1	0	3	1	0	1	1	1	0	1	0	2	0	0.07	47	114	M	1	0	P	P	3670	1
245	45	19.9792	4.20603	4.0219	16	179	F	1	1	3	0	0	0	0	0	0	1	0	2	0	0.07	46	90	M	1	0	N	P	3383	0
246	34	25.6312	2.14873	1.89459	NA	78	F	1	0	2	0	0	0	0	0	0	0	0	2	0	0	53	NA	F	0	NA	N	P	730	0
247	50	21.4533	0.96545	1.04586	23	111	F	1	0	3	0	0	0	0	0	0	0	0	4	0	0.09	61	NA	M	1	1	P	NA	2841	0
248	51	22.0932	0.317335	0.684463	NA	151	M	1	0	3	1	0	0	1	0	0	0	0	4	0	0.2	48	89	F	0	NA	N	P	3028	0
249	46	22.7263	4.43999	7.02533	19.2167	72	F	1	0	3	1	0	0	1	1	0	0	0	3	0	0	28	52.1	F	1	1	P	P	4293	0
250	42	19.4771	13.3576	28.0192	0	153	F	2	1	3	1	1	0	0	0	0	0	0	0	0	0	39	113	M	0	0	N	P	3058	0
251	48	26.9896	3.34815	14.8392	27	103	M	2	1	3	1	0	0	1	0	0	1	0	2	0	0	34	82	F	1	0	P	P	2241	0
252	64	24.6181	0.325402	0.62423	33.3667	230	M	1	0	3	0	0	0	1	1	1	0	0	4	0	0.55	42	89	F	1	1	N	P	3867	0
253	59	24.9372	0.820229	1.11431	14.9	168	M	1	0	3	0	0	0	1	0	0	0	0	5	0	0	61	109	M	1	1	N	P	2711	0
254	59	20.9343	3.26747	25.0212	11.3333	124	M	1	0	3	1	0	0	1	0	0	0	1	NA	0	0.22	58	256	M	1	1	P	N	2302	1
255	56	21.3346	2.22134	2.1629	16	119	F	1	0	3	1	0	0	1	1	0	0	0	2	0	0	53	41	F	1	1	N	NA	2777	0
256	30	23.8751	4.2141	4.91992	19.75	159	M	1	0	3	1	0	0	0	0	0	0	0	2	0	0	35	64	M	1	1	P	NA	4357	0
257	57	24.114	3.5848	4.54209	27	106	M	1	0	3	1	0	0	1	0	0	0	0	2	0	0.14	51	197	M	1	0	N	NA	4223	0
258	44	23.7228	1.33657	3.24162	40.5833	129	M	1	0	3	1	0	0	1	0	0	0	0	1	0	0.15	61	78	M	1	1	P	P	1461	0
259	43	19.4708	1.82064	15.7919	31.1667	123	M	4	1	3	1	0	0	0	1	0	0	0	1	0	0.16	17	NA	M	1	0	N	P	2449	1
260	52	24.093	3.5606	3.09103	30	132	M	1	1	3	0	0	0	0	0	0	1	0	6	1	0.2	65	92	M	1	1	P	NA	3339	0
261	61	23.2434	2.17562	3.17864	26	202	M	1	1	3	0	0	0	1	0	0	0	0	5	0	0.13	48	105	M	1	1	N	P	4498	0
262	43	21.6049	4.74926	14.7981	3.66667	140	M	2	1	3	1	0	0	1	1	0	0	1	4	0	0.2	44	63	F	0	0	P	P	1788	0
263	24	20.5289	0.962761	0.210815	1	157	M	1	0	2	0	0	0	0	0	0	0	0	2	0	0.16	42	65	F	0	0	N	P	2319	0
264	31	21.9774	2.81298	3.10746	17.75	139	M	1	1	3	0	0	0	1	0	0	0	0	4	0	0	37	155	M	1	1	N	P	3499	0
265	20	17.5431	0.497516	8.75565	0	82	F	2	0	3	1	0	0	0	0	0	0	0	3	0	0	42	76	M	0	0	N	P	3875	0
266	63	25.7117	2.21327	2.45311	20.5833	130	M	1	0	3	1	0	0	0	0	0	0	0	1	1	0	68	80	F	1	0	N	P	2975	0
267	57	25.9259	1.84215	3.15127	17.6667	102	M	1	0	3	1	0	0	1	0	0	0	0	1	0	0.07	52	76	M	1	0	N	P	1507	0
268	48	31.7891	4.02585	4.53936	18	92	M	1	0	3	1	0	0	1	0	0	0	0	3	0	0.16	42	NA	F	1	1	P	P	2390	0
269	22	24.9337	3.95324	2.53525	15.2667	120	M	1	0	3	1	0	0	1	0	0	0	0	NA	0	0.12	18	68	F	1	0	P	P	4409	0
270	42	20.6916	2.02771	4.31211	16	99	M	1	0	3	0	0	1	1	0	0	1	0	3	0	0.11	24	NA	M	1	0	N	NA	2846	0
271	33	18.5135	1.22093	1.30595	13.1167	112	M	1	1	3	0	0	0	1	0	0	0	0	3	0	0.23	33	263	M	1	0	P	NA	4432	0
272	35	18.2857	2.94745	6.2204	17.75	150	M	1	1	3	1	0	0	1	1	1	1	0	2	0	0	66	58	F	1	1	P	P	1329	1
273	62	20.7347	1.1295	2.11362	1.66667	102	M	1	0	3	1	0	0	1	1	0	0	0	NA	0	0	51	NA	F	0	0	P	P	2858	0
274	36	20.8327	1.56247	5.18275	29.1333	231	M	1	0	3	1	0	0	0	0	0	0	0	3	0	0.24	28	NA	M	1	0	N	NA	2756	0
275	63	19.9251	1.49255	22.9158	27.65	256	M	3	0	3	0	0	0	0	1	0	0	0	0	0	0.47	36	67	F	1	1	N	N	2011	0
276	63	24.4418	0.712658	1.53867	18.25	152	M	1	1	3	1	0	0	1	0	0	0	0	1	0	0.24	41	51	M	1	0	P	P	1462	0
277	34	25.0396	0.266238	0.503765	26.5	99	M	2	0	3	1	0	0	1	0	0	0	0	3	0	0.22	37	76	M	1	0	P	NA	2734	0
278	57	19.6283	2.50641	5.70021	30.5	91	F	2	0	3	0	0	0	1	0	0	0	0	4	0	0	52	60	M	1	0	N	P	3143	0
279	62	25.7371	1.01924	2.29432	26.7	123	M	1	0	3	0	0	0	1	0	0	0	0	3	0	0.29	60	70	F	1	0	N	NA	3375	0
280	21	20.1092	0.0134464	0.229979	13.75	104	M	1	0	3	1	0	0	1	0	0	0	0	1	0	0	32	91	M	1	0	P	P	3763	0
281	61	20.6193	3.61977	1.56331	25	135	M	1	0	3	1	0	0	1	0	0	0	0	5	0	0	59	43	F	1	1	P	P	3072	0
282	44	21.3898	0.155978	0.845996	29.8167	142	M	1	0	3	0	0	0	1	0	0	0	0	2	0	0.12	43	126	M	1	0	N	P	4129	0
283	59	25.5036	3.75961	4.48734	17.5167	176	M	1	0	3	1	0	0	1	0	0	0	0	NA	0	0.22	64	112	M	1	1	P	N	2137	0
284	52	22.5598	9.08706	11.7837	32	204	F	2	1	3	1	1	0	0	0	0	0	0	2	0	0.14	NA	NA	M	1	1	P	N	4070	0
285	48	21.3988	NA	7.99726	15.2	97	M	1	0	3	1	0	0	1	1	0	1	0	4	0	0.07	20	95	M	1	0	P	P	500	0
286	63	20.9573	NA	3.16769	9.25	106	M	1	0	3	0	0	0	1	1	0	0	0	4	0	0.23	45	72	M	1	1	N	P	2914	0
287	57	20.4152	1.50331	1.53046	0	114	M	1	1	3	1	0	0	1	1	1	1	0	4	0	0	53	53	F	0	0	P	P	2465	0
288	34	26.7036	0.29851	1.30048	5.83333	174	M	2	1	3	1	0	0	1	0	0	0	0	2	0	0.44	57	80	F	0	NA	N	P	4133	0
289	61	29.5858	0.938557	1.577	24.5	135	F	1	1	2	1	0	0	1	0	0	0	0	2	1	0.1	44	105	M	1	1	P	P	864	0
290	43	21.0077	5.14727	9.00753	17	268	M	2	0	3	1	0	0	1	0	0	0	0	3	1	2.92	56	48	F	1	0	N	N	660	0
291	60	21.3578	5.68513	6.57358	28.65	96	F	1	0	3	0	1	0	1	0	0	1	1	3	0	0	19	126	F	1	0	P	NA	4357	0
292	55	19.1075	3.41807	4.29843	24	97	F	1	0	3	1	0	0	1	0	0	0	0	3	1	0	53	67	F	1	1	P	P	2968	0
293	47	21.6333	2.1057	7.73717	29.6667	105	M	1	1	3	1	0	0	1	0	0	0	0	1	0	0.2	51	229	F	1	1	N	P	1095	0
294	42	22.8329	0.989654	1.16632	9	106	F	1	0	3	1	0	0	1	0	0	0	0	5	0	0	47	96	F	1	1	N	P	3053	0
295	43	22.921	1.57323	1.93566	21.3333	188	M	1	1	3	0	0	0	1	1	1	0	0	1	0	0.4	67	52	F	1	1	P	P	2969	0
296	30	14.8789	7.63754	8.58042	30	273	F	1	1	3	1	0	0	0	1	0	0	0	4	0	0.5	45	73	M	1	1	P	P	3955	0
297	45	24.5435	2.2321	0.774812	14.3167	150	M	1	0	3	0	0	0	1	0	0	0	0	3	0	0.22	39	62	F	1	1	P	P	3560	0
298	67	16.8887	0.121017	0.377823	14	132	F	1	1	3	1	0	0	1	0	0	1	0	3	0	0	66	112	F	1	1	P	P	3747	0
299	51	24.6094	15.1675	20.0411	24.5	139	M	3	1	3	1	1	1	1	1	0	0	0	1	0	0.1	52	48	M	1	1	P	P	2062	1
300	24	NA	1.01924	1.24572	NA	180	M	1	1	2	0	0	0	1	0	0	0	0	2	0	0.2	51	NA	F	0	NA	NA	NA	730	0
301	46	20.0155	4.28133	6.36824	24.9167	560	M	3	1	3	1	0	0	1	0	0	0	0	1	0	1.19	NA	NA	F	NA	NA	NA	NA	444	0
302	42	24.3827	0.201696	0.681725	0	148	M	1	0	3	1	0	0	1	0	0	0	0	4	0	0	41	77	F	0	0	N	N	1368	0
303	29	22.2137	6.68285	6.89665	10.5833	104	F	1	0	3	0	0	0	1	0	0	0	0	3	0	0.04	52	83	F	1	1	N	P	3190	0
304	51	19.9184	14.7587	15.5099	16.2667	191	M	1	0	3	1	0	0	1	1	0	0	0	NA	1	0.17	53	149	F	1	1	P	NA	2497	1
305	46	19.7335	4.06619	4.41068	36	99	F	1	0	3	1	0	0	1	0	0	0	0	1	0	0.21	35	283	F	1	0	N	P	2530	0
306	38	18.7242	6.2203	6.53251	20	148	M	1	1	3	0	0	0	1	1	0	0	0	5	0	0	41	144	M	1	0	P	P	3027	0
307	52	17.6478	1.12143	2.21218	32	87	F	1	0	3	0	0	0	1	0	0	1	0	NA	0	0.2	23	NA	M	1	0	N	NA	2825	0
308	39	30.6793	6.30635	15.729	28.5833	95	M	2	1	3	0	0	1	0	0	0	0	0	3	0	0	32	120	M	1	0	N	NA	3640	0
309	36	18.9388	3.27823	3.66324	36	200	M	1	0	3	0	0	0	1	0	0	0	0	5	0	0	39	72	F	1	1	P	P	3523	0
310	58	28.4444	0.661562	2.02601	18.75	54	F	2	1	3	1	1	0	1	0	0	0	1	0	0	0.17	18	91	M	1	1	N	P	1153	0
311	26	18.75	2.52523	3.02533	11.8167	133	M	1	1	3	1	0	0	1	0	0	0	0	5	0	0.1	32	107	M	1	0	N	P	3477	0
312	34	22.3435	2.72424	3.39493	13.5833	93	M	1	1	3	0	0	0	1	1	0	0	0	4	0	0	29	53	M	1	0	N	P	1936	0
313	57	22.8374	1.92821	2.07255	13.0833	166	M	1	0	3	1	0	0	1	0	0	0	0	4	0	0.02	55	61	M	1	1	P	P	2239	0
314	60	26.079	0.884772	11.0938	29	149	M	2	0	3	1	0	0	0	1	0	0	0	3	0	0	61	81	M	1	0	P	P	3172	0
315	64	31.1419	0.0268928	0.977413	17.9833	139	M	1	0	3	1	0	0	0	0	0	1	0	4	0	0.14	62	105	M	1	0	N	P	776	0
316	62	27.2817	2.58708	3.69884	23.5	126	M	1	0	3	1	0	0	1	1	1	0	0	3	1	0.38	70	88	M	1	1	P	P	1421	0
317	37	20.8828	2.20521	2.68309	19.6167	153	M	1	0	3	1	0	0	1	0	0	0	0	3	0	0.2	49	72	M	1	1	N	P	3209	0
318	54	28.0404	1.99006	3.44969	19.1833	130	F	1	0	3	0	0	0	1	1	0	0	0	2	0	0.42	65	93	F	1	1	P	P	2895	0
319	33	18.3655	5.05853	5.31417	19.4167	89	M	1	1	3	0	0	0	1	0	0	0	0	4	0	0.2	36	115	M	1	0	P	P	4013	0
320	30	20.7612	1.50062	2.25325	19.2	157	M	1	1	3	0	0	0	1	0	0	0	0	NA	0	0.1	22	NA	M	1	0	N	NA	600	1
321	46	24.4898	0.102192	5.6783	20.5833	154	M	1	0	3	1	0	0	1	1	0	0	0	1	0	0.04	36	66	F	1	1	N	P	2192	0
322	50	22.4059	0.123707	0.0520192	0	102	M	1	0	3	1	0	0	1	0	0	1	0	4	1	0	48	79	F	0	0	P	P	2874	0
323	60	19.9792	0.384566	2.13005	11.6833	110	F	1	1	3	1	0	0	0	0	0	0	0	0	0	0.7	55	121	M	1	1	N	P	3095	0
324	30	19.1746	4.14417	6.27242	13.75	112	M	1	0	3	0	0	0	0	0	0	0	0	3	0	0	50	70	F	1	1	N	P	3930	0
325	41	24.8971	1.71845	1.9822	15	115	M	1	1	3	0	0	0	1	0	0	0	0	1	0	0.14	33	109	M	1	0	N	NA	4556	0
326	35	25.1429	1.76148	1.51129	10.6167	133	M	1	0	2	0	0	0	0	0	0	0	0	3	0	0	47	106	M	1	1	N	P	3266	0
327	56	20.2848	11.5047	11.5784	27.5	110	M	2	1	3	1	0	0	1	1	1	0	0	NA	0	0.42	44	56	M	1	1	N	N	1099	0
328	24	19.5717	1.96048	1.99316	11.5	96	M	2	0	3	1	0	0	1	0	0	0	0	2	0	0.25	22	NA	M	1	0	N	N	2073	0
329	40	23.3844	3.55522	10.0397	27.75	112	F	2	1	3	1	0	0	1	0	0	0	0	2	0	0.01	32	131	M	1	1	N	P	3934	0
330	36	18.75	3.63052	3.8412	0.25	87	F	1	1	3	1	0	0	1	0	0	0	0	3	0	0	32	NA	M	0	0	P	N	2834	0
331	59	25.3515	0.416838	0.454483	19.5333	103	M	1	1	3	1	0	0	1	0	0	0	0	5	0	0.16	38	96	M	1	0	P	N	3442	0
332	23	22.6562	1.61088	1.94387	20	129	M	1	0	2	0	0	0	1	0	0	0	0	4	0	0	45	61	F	1	1	N	P	2554	0
333	59	19.5312	2.28588	2.66667	NA	88	F	1	0	3	1	0	0	0	0	0	1	0	NA	0	0	47	105	F	1	1	N	P	3680	0
334	19	NA	0.865947	0.227242	23	89	F	1	0	3	1	0	0	1	0	0	0	0	4	0	0.41	21	68	M	1	0	N	NA	2279	0
335	35	21.2803	0.535166	1.05955	1	204	M	1	1	3	1	0	0	1	0	0	0	0	2	0	0.16	51	NA	F	0	0	P	P	3033	0
336	54	16.5839	1.82602	2.06982	17.1333	177	F	1	0	3	0	0	1	1	0	0	1	0	2	0	0.34	57	65	M	1	1	P	P	2495	0
337	47	22.8571	1.36346	1.74675	19	106	M	1	1	3	0	0	0	1	1	0	0	0	2	0	0.17	41	90	M	1	1	N	P	1562	0
338	35	22.3863	3.1841	2.94867	24.25	101	M	1	0	3	0	1	0	1	0	0	0	0	4	0	0.2	17	101	M	1	0	P	NA	3230	0
339	37	18.3391	2.94207	4.82409	10	125	M	1	0	3	1	0	0	1	0	0	0	0	NA	0	0	40	53	F	1	0	N	P	1994	0
340	44	25.7255	2.66238	19.6687	19	149	M	1	0	3	1	0	0	1	0	0	0	0	4	0	0.05	56	51	M	1	1	N	P	965	0
341	62	23.996	NA	3.41136	17.1667	209	F	1	0	3	1	0	0	1	0	0	1	1	5	0	0.08	70	51	F	1	1	P	P	468	0
342	58	25.4222	1.76954	1.30869	24.65	106	F	1	0	3	1	0	0	1	0	0	0	0	4	0	0.41	58	76	F	1	1	N	P	959	0
343	40	26.7755	2.39883	2.57906	16	170	M	1	1	3	1	0	0	1	1	0	0	0	3	0	0	NA	293	M	1	1	N	P	1565	0
344	44	21.8776	2.44724	3.12663	17.3333	132	M	2	1	3	0	0	0	0	1	0	0	0	1	0	0.17	61	70	M	1	0	N	N	4110	0
345	59	23.8751	1.48179	1.59617	15.3333	151	M	1	1	3	1	0	0	1	0	0	0	0	4	0	0	59	49	F	1	0	P	P	1856	0
346	54	22.4059	3.84566	4.11225	11.9167	144	M	1	0	3	1	0	0	1	0	0	0	0	2	0	0	49	71	F	1	0	P	N	1981	0
347	46	22.6562	NA	1.32512	12.45	98	F	1	0	3	1	0	0	1	0	0	1	0	3	0	0	24	93	M	1	0	P	P	623	0
348	42	32.0399	2.43111	5.86995	13.6667	96	F	1	0	3	1	0	0	1	0	0	0	0	3	0	0.28	40	55	F	1	1	N	P	1388	0
349	50	20.0819	0.798715	1.38809	1	114	M	2	0	3	1	0	0	1	1	0	0	0	2	0	0.02	33	31.5	F	0	0	NA	N	2048	0
350	62	23.9853	0.395324	1.87817	20.0833	88	M	2	0	3	1	0	0	1	1	0	1	0	2	0	0.06	31	97	M	1	0	P	P	508	0
351	35	21.3593	2.82374	4.10404	14.75	90	F	1	0	3	1	0	0	1	0	0	0	0	4	0	0	48	87	M	1	1	N	P	1454	0
352	51	23.3067	3.94517	4.23272	35.1667	172	M	1	0	3	1	0	0	1	1	0	0	0	4	1	0	57	43	F	1	1	P	P	2669	0
353	57	30.1194	1.84484	3.26626	14	114	F	1	0	3	0	0	0	1	0	0	0	0	2	0	0.05	56	67	M	1	1	N	P	2106	0
354	59	32.526	4.38083	4.85421	33.6667	141	M	1	0	3	1	0	1	0	0	0	1	0	2	0	0.13	67	102	M	1	1	N	P	1282	0
355	69	27.3588	0.9278	0.991102	40.8167	156	M	1	0	2	1	0	1	1	1	0	1	0	4	0	0.26	77	49	F	1	0	N	P	611	0
356	56	31.629	1.89863	8.44353	21.3333	73	F	2	0	3	1	0	0	0	0	0	0	1	2	0	0.2	48	23	F	1	1	P	P	1810	0
357	39	27.1605	5.24678	4.53936	20	84	M	2	0	3	1	0	0	0	0	0	0	0	4	0	0.28	30	113	M	1	0	P	P	1095	0
358	31	19.6072	2.65163	2.35729	14.3333	170	M	2	0	3	0	0	0	1	1	0	0	0	3	0	0.7	46	244	M	1	1	N	NA	3761	0
359	61	17.0068	1.66466	2.09172	12.8667	105	F	1	0	3	0	0	0	1	1	0	0	0	4	0	0.17	61	67	F	1	1	P	P	1506	0
360	44	17.898	1.82602	1.9603	12	118	F	1	0	3	1	0	0	1	0	0	1	0	4	0	0	66	46	F	1	0	N	P	2822	0
361	26	24.3375	2.64356	1.08419	10.7833	247	M	1	0	2	1	0	0	1	0	0	0	0	5	0	0.58	51	98	M	1	0	P	P	655	0
362	55	19.8352	0.252792	0.375086	21	135	M	2	1	3	0	0	0	1	0	0	0	0	2	0	0.13	48	91	F	1	1	N	NA	3090	0
363	45	25.0657	0.650805	2.99795	18.5	111	F	1	0	3	1	0	0	1	0	0	0	0	4	0	0.1	53	80	F	1	1	P	P	1790	0
364	57	25.4767	0.430284	0.668036	38.1833	136	F	1	0	3	1	0	0	1	0	0	1	0	5	0	0.08	56	54	F	1	1	P	P	1524	0
365	54	24.0238	1.48179	0.632444	12.15	91	M	1	0	3	0	0	0	1	0	0	0	0	4	0	0.03	49	144	M	1	0	N	P	549	0
366	46	24.05	1.89863	3.45517	25.0333	152	M	1	0	3	0	0	1	1	1	0	1	1	4	0	0.17	48	95	F	1	0	N	N	1497	0
367	38	18.9802	NA	1.60438	18.1333	114	M	2	1	3	1	0	0	1	0	0	0	0	4	1	0.07	33	128	M	1	0	N	P	1871	0
368	42	20.9877	0.712658	1.04038	12.9667	101	M	1	0	3	0	0	0	1	0	0	0	0	4	0	0.11	46	50	M	1	1	N	P	1939	0
369	64	28.3951	1.76954	4.36687	14.1667	200	M	1	0	3	1	0	1	0	0	0	0	0	3	0	2.5	70	65	M	1	1	P	P	1918	0
370	25	20.202	0.919732	2.23956	0.75	115	F	1	0	3	1	0	0	1	0	0	0	0	3	0	0	36	72	F	0	0	P	P	928	0
371	63	25.1024	3.69507	1.98768	24	130	M	2	1	3	1	0	0	1	0	0	1	0	1	1	0.13	59	64	F	1	0	P	P	2229	0
372	21	18.6453	5.31132	9.29774	24	199	M	2	0	3	1	0	0	1	0	0	1	0	1	0	0	55	217	F	1	1	P	P	1527	0
373	34	24.3827	0.685765	1.577	3.33333	146	M	1	1	3	1	0	0	1	1	0	0	0	0	0	0.3	24	84	F	0	NA	P	P	2145	0
374	26	17.5064	2.8076	5.54962	10.0833	148	M	1	0	3	1	0	0	1	0	0	0	0	5	0	0	20	229	F	1	0	P	P	1701	0
375	37	18.3299	2.00889	2.08624	21.5	132	F	1	0	3	0	0	0	1	1	0	0	0	3	0	0.18	53	60	F	1	0	N	NA	2888	0
376	46	29.7004	2.7081	5.20739	17.3333	132	M	1	1	3	1	0	0	1	0	0	0	0	4	0	0.14	49	107	M	1	0	P	P	2119	0
377	45	24.9135	2.72155	4.51472	15	115	M	1	0	3	0	1	0	1	0	0	0	0	4	0	0.2	57	103	M	1	0	N	P	2422	0
378	51	19.1439	3.75692	5.48665	20.2833	128	M	2	0	3	1	0	1	1	0	0	0	0	4	0	0.13	33	73	F	1	1	P	N	3954	0
379	30	21.875	5.44847	7.91239	24	115	M	2	0	3	0	0	0	0	1	0	1	0	3	0	0	NA	69	M	1	NA	P	P	3745	0
380	24	19.9251	0.317335	0.744695	1.25	174	M	1	0	3	0	0	0	1	0	0	0	0	3	0	0.28	46	62	F	0	0	N	P	1792	0
381	62	27.6217	NA	5.10062	25	145	M	1	0	3	1	0	0	1	0	0	0	0	4	0	0.1	63	120	M	1	0	P	P	1895	0
382	52	22.6627	1.13219	4.17796	24	117	M	2	1	3	1	0	0	1	1	0	0	1	1	0	0.13	45	84	M	1	0	P	P	3535	0
383	57	31.1111	0.952004	1.18275	28.5167	119	F	1	0	3	0	0	0	1	1	1	1	0	3	0	0.21	56	59	M	1	0	N	P	976	0
384	41	25.5036	0.804094	1.04312	7.28333	100	M	1	1	2	0	0	0	1	1	0	0	0	3	1	0.09	40	115	M	1	0	N	P	1975	0
385	42	21.2245	0.696522	0.205339	13.25	126	M	2	1	3	1	0	0	1	0	0	0	0	4	0	0.16	40	122	F	1	1	P	P	2945	0
386	67	21.048	0.338849	0.380561	15.1667	75	M	2	0	3	1	0	0	1	1	1	1	1	3	0	0.04	58	69	M	1	1	N	P	1374	1
387	59	20.9885	1.61088	2.30801	11	137	M	1	0	3	1	0	1	1	0	0	0	0	3	0	0	51	NA	M	1	0	P	P	1833	0
388	40	41.2075	6.40854	7.50171	32.4167	179	M	1	1	3	1	0	0	1	0	0	0	0	4	0	0.2	58	100	M	1	1	N	P	2240	0
389	30	27.7743	0.0349606	0.167009	3	134	M	2	0	3	1	0	0	1	1	0	1	0	6	0	0.48	36	NA	F	0	NA	P	P	3825	0
390	70	18.5901	0.89015	2.63107	25.25	102	M	1	0	3	1	0	0	1	1	0	0	0	5	0	0.49	69	65	M	1	0	N	NA	3792	0
391	52	23.3355	1.34464	0.0793977	17.1333	95	F	1	0	3	0	0	0	0	0	0	0	0	4	0	0	41	105	M	1	1	N	P	1064	0
392	53	39.8438	1.09991	4.2601	32.45	81	F	1	0	3	0	0	0	1	0	0	1	0	6	1	0.18	49	68	F	1	0	N	P	2637	0
393	34	21.8776	1.66735	4.03012	17.6	107	M	3	1	3	1	0	0	1	0	0	0	0	2	0	0.11	25	84	M	1	0	N	P	1541	0
394	42	19.2327	2.458	5.39083	23.4667	68	M	1	0	3	1	0	0	0	1	0	0	0	4	0	0.18	39	117	M	1	0	N	P	1147	0
395	32	30.1162	0.787958	2.01506	9.5	79	M	1	0	3	1	0	0	1	1	0	0	0	5	0	0	28	89	M	1	1	N	P	2001	0
396	46	25.763	2.81298	3.09103	8.78333	118	M	1	1	2	1	0	0	1	0	0	0	0	5	0	0	45	110	M	1	0	P	P	483	1
397	48	25.7117	2.24017	1.74127	12.3833	113	M	1	0	3	1	0	0	1	0	0	1	0	3	1	0	48	149	M	1	0	N	P	2062	0
398	52	25.0135	NA	0.0985626	1.15	107	M	2	0	1	1	1	0	1	0	0	0	0	5	1	0.13	54	58	F	0	0	P	P	1766	0
399	53	37.1618	NA	3.35387	15.4667	130	F	1	0	3	1	0	1	1	0	0	0	0	4	0	0.2	56	54	F	1	1	P	P	1482	0
400	34	20.8086	0.946625	0.876112	35.4	177	M	2	1	2	0	0	0	1	0	0	1	0	4	0	0.23	45	47	M	1	1	P	P	653	0
401	42	17.7557	5.63941	4.82136	44.4	192	M	2	0	3	1	0	0	1	0	0	0	0	5	0	0.14	52	82	M	1	0	P	P	1246	0
402	32	23.0681	3.81877	1.40999	16.5	82	F	2	0	3	1	0	0	0	0	0	0	0	4	0	0.12	41	102	F	1	1	N	P	1741	0
403	55	20.692	NA	5.16359	16	123	M	1	0	2	1	0	0	1	0	0	0	0	3	0	0.3	56	104	M	1	0	P	P	600	0
404	55	25.6489	1.08647	5.3306	15	137	M	1	0	3	1	0	0	1	1	0	0	0	2	0	0.06	46	41	F	1	1	P	P	1483	0
405	54	20.4467	2.52254	3.15127	13.75	97	F	1	0	3	1	0	0	1	0	0	0	0	4	0	0	61	56	M	1	0	P	P	2364	0
406	32	18.5911	2.73499	2.79808	14	139	M	2	0	3	1	0	0	1	0	0	0	0	3	0	0.2	56	115	M	1	1	P	P	2053	0
407	50	28.3848	3.66548	3.83847	31.75	213	M	1	0	3	1	0	0	1	0	0	0	0	4	0	1.6	53	335	M	1	0	P	P	737	0
408	45	23.03	1.29623	0.353183	29.1667	118	M	1	0	3	1	0	0	1	1	0	0	0	5	0	0.27	48	69	M	1	0	N	P	2437	0
409	46	19.6052	5.79808	6.33812	18	104	M	1	1	3	0	0	0	0	0	0	0	0	1	0	0.14	71	90	M	1	0	N	P	2379	0
410	50	23.4375	1.13756	0.396988	12.4333	108	F	1	0	3	0	0	0	1	0	0	0	0	1	0	0.15	59	82	M	1	1	N	P	1797	0
411	54	19.5682	NA	3.16496	12.5	131	M	1	0	3	1	0	1	1	0	0	1	0	5	0	0.15	50	76	M	1	1	N	P	744	0
412	22	19.6052	0.766444	0.919918	1.95	208	M	1	0	2	0	0	0	1	0	0	0	0	2	0	1.07	52	70	F	0	0	N	P	1289	0
413	47	23.939	7.01094	7.27447	30.0167	81	M	1	0	3	1	1	0	1	0	0	0	0	3	0	0.22	42	126	M	1	0	N	P	2418	0
414	43	21.4346	2.39077	2.55715	24.6833	102	M	2	1	3	1	0	0	1	1	0	0	0	3	0	0.16	42	93	M	1	0	N	P	2478	0
415	57	23.5294	3.95861	4.49829	18	174	M	1	0	3	1	0	1	1	1	0	0	0	4	0	0.1	52	72	F	1	1	N	P	2657	0
416	44	23.7714	NA	2.7707	11.6167	106	M	1	0	3	1	0	0	1	0	0	0	0	NA	0	0.16	44	35	F	1	1	P	P	684	0
417	40	21.7993	1.26127	1.64545	2.5	98	F	1	1	3	1	0	0	1	0	0	0	0	5	0	0.18	25	101	M	0	NA	P	P	2957	0
418	21	18.0697	0.0242035	0.197125	0.866667	108	M	1	0	3	0	0	0	0	0	0	0	0	3	0	0.38	46	85	M	0	0	P	P	1460	1
419	36	26.8698	1.60281	1.48665	25	121	M	1	1	3	0	0	0	1	1	0	1	0	4	0	0.55	24	81	M	1	1	N	NA	4278	0
420	54	34.5473	3.19486	3.436	39	160	F	1	0	3	1	0	1	1	0	0	1	1	2	0	0.1	54	57	F	1	1	P	P	2282	1
421	61	27.143	1.31775	0.0219028	15.0333	124	M	1	1	2	0	0	0	1	0	0	0	0	4	0	0.24	55	75	M	1	1	P	P	1900	0
422	60	20.2865	2.53599	2.54073	36.8333	120	M	1	1	2	1	0	0	1	1	0	1	1	1	0	0.35	53	69	F	1	1	N	P	971	0
423	48	20.7612	0.414149	0.481862	17.7833	123	F	1	0	3	0	0	0	1	1	0	0	0	4	0	0.18	63	NA	F	1	1	N	P	4109	0
424	44	26.5731	1.44952	2.43395	20.7333	88	F	1	0	3	0	0	0	1	1	0	1	0	4	0	0	20	76	M	1	0	N	P	1027	0
425	62	24.1415	3.84298	4.32854	19.4333	104	F	1	0	3	1	0	0	1	0	0	1	0	4	0	0	62	90	F	1	1	N	NA	3896	0
426	54	22.3863	0.121017	0.188912	9.25	105	M	1	1	3	0	0	0	1	1	0	0	0	6	0	0.34	47	128	M	1	0	N	P	457	0
427	56	21.8871	4.92138	6.53525	21.5	134	M	3	1	3	1	1	0	1	1	0	0	0	4	0	0.31	69	66	M	1	0	N	P	1034	0
428	66	26.1427	0.363052	1.05407	18.5833	117	F	1	1	3	1	0	0	1	0	0	1	0	4	0	0.36	72	78	M	1	1	N	P	2504	1
429	65	22.6562	0.352295	0.698152	33.2167	129	F	1	0	3	1	0	0	1	0	0	1	1	5	0	1.12	61	94	F	1	1	N	NA	4381	0
430	40	20.5714	8.86654	9.52772	26	185	M	2	1	3	0	1	0	1	1	0	0	0	1	0	1	47	66	F	1	0	P	P	2863	0
431	56	26.8136	4.67396	5.90281	23	96	F	1	0	3	1	0	0	0	0	0	0	0	0	0	0.3	31	85	M	1	0	P	N	2796	0
432	42	25.7959	0.860568	1.66188	22	129	M	1	0	2	0	1	0	0	0	0	0	0	5	0	0.02	18	121	M	1	0	N	P	1625	0
433	67	27.2173	0.438352	1.38261	32.1	213	M	1	1	3	0	0	1	0	0	0	0	0	4	0	0.32	66	106	F	1	1	P	P	2638	0
434	69	19.313	0.653494	1.24846	16.5833	126	F	1	0	3	1	0	0	1	0	0	0	0	4	0	0.76	77	63	F	1	1	P	P	859	0
435	40	18.4425	3.03619	2.93498	27.7167	96	F	1	0	3	1	0	0	1	0	0	1	0	3	0	0.03	51	53	F	1	1	N	NA	2367	0
436	56	24.977	1.1537	3.57563	37.5667	184	M	1	1	3	1	0	0	1	1	1	0	1	0	0	1.04	25	71	F	1	1	P	P	1009	0
437	61	23.3918	NA	3.15127	10.5167	126	M	1	0	3	1	0	1	1	1	0	0	0	NA	0	0.12	NA	NA	F	NA	NA	NA	NA	463	0
438	56	17.898	2.09226	6.10267	26	155	F	1	0	3	1	0	1	1	1	0	0	0	1	0	0.21	69	181	M	1	1	N	P	1503	1
439	19	18.2699	NA	0.591376	2	139	M	1	1	3	0	0	0	1	0	0	0	0	1	0	0.6	44	49	F	0	0	N	P	1199	0
440	73	22.1893	0.470623	1.32512	36.5833	121	M	1	1	3	0	0	0	1	1	1	1	0	4	0	0.5	78	46	F	1	0	P	P	426	0
441	49	23.7282	NA	2.47502	12.45	83	F	1	0	3	1	0	0	0	1	0	0	0	1	1	0.06	57	92	M	1	1	N	P	1085	0
442	43	24.1517	0.51903	1.859	23.0667	108	M	1	1	2	0	0	0	1	0	0	1	0	6	0	0.25	19	104	M	1	0	N	P	1887	0
443	56	18.5185	3.23251	3.32649	30	106	M	2	1	3	0	0	0	1	0	0	0	0	3	0	0.34	56	103	M	1	1	P	P	2693	0
444	39	16.8525	12.9542	15.0198	36.0667	88	F	2	1	3	0	0	0	1	1	0	0	0	3	0	0.05	40	47	F	1	1	P	P	1530	0
445	63	28.959	4.24906	4.70637	12	127	M	1	0	3	0	0	1	1	0	0	0	0	3	0	0.18	64	82	M	1	0	N	NA	3716	0
446	53	26.0417	0.865947	2.17933	14.8833	99	M	1	1	3	0	0	0	1	1	0	0	0	5	1	0	16	30	M	1	0	N	NA	3911	0
447	57	24.5351	0.129085	6.91307	11.75	123	M	1	0	3	0	0	0	1	1	0	0	0	3	0	0	39	362	F	1	0	N	P	2374	0
448	19	21.8573	1.21555	0.29295	21.5333	171	M	1	0	2	0	0	0	1	0	0	0	0	1	0	0.29	15	112	F	1	0	P	P	453	0
449	56	19.9432	NA	0.711841	34	247	M	1	0	3	1	0	0	1	0	0	0	0	5	0	0.37	66	52	F	1	1	P	NA	1213	0
450	56	29.0612	3.15183	3.45791	18.6333	276	M	1	1	3	1	0	0	1	1	0	1	0	4	0	0.56	55	101	F	1	1	N	P	3025	0
451	30	18.369	1.53558	2.45038	15.45	66	F	1	0	3	0	0	0	1	0	0	1	0	5	0	0.04	34	111	M	1	0	N	P	2642	0
452	47	28.7197	0.33347	1.19918	11.6833	132	M	1	0	3	0	0	0	1	0	0	1	0	3	0	0.68	50	50	F	1	0	P	P	868	0
453	54	24.8971	0.661562	0.807666	31.3833	116	M	1	0	2	0	0	0	1	0	0	1	0	4	0	0.17	51	69	M	1	1	N	P	1969	0
454	25	18.4076	0.121017	2.70773	15	115	M	2	1	3	1	0	0	1	0	0	0	0	4	0	0.09	21	315	M	1	1	N	P	1874	0
455	64	18.726	3.37235	1.74401	17.25	299	M	1	0	3	0	0	0	1	1	0	0	0	4	0	0.95	57	109	M	1	0	P	P	505	0
456	46	26.8749	0.599709	0.922656	1.3	158	M	1	1	3	1	0	0	1	0	0	0	0	3	0	0.34	41	83	M	0	0	P	P	3802	0
457	51	31.1207	0.44642	1.0486	17.5	162	M	1	1	3	1	0	1	1	0	0	1	0	1	0	0.46	40	92	F	1	1	P	P	1104	0
458	45	21.9525	1.65928	1.6783	27.1667	110	M	1	1	3	0	0	0	1	0	0	0	0	3	0	0.09	55	57	F	1	0	P	NA	4542	0
459	52	21.7365	NA	1.68652	15.5	130	M	1	1	3	1	0	0	1	1	0	1	0	3	0	0.2	59	46	F	1	1	P	P	550	0
460	28	18.4837	2.29933	2.28063	30.2	101	M	1	0	3	0	0	0	1	0	0	0	0	4	0	0.45	27	98	M	1	0	P	P	2150	0
461	29	26.493	0.847122	0.766598	37.6167	123	M	2	1	1	0	0	0	1	1	0	0	0	1	0	0.41	37	99	M	1	1	P	NA	4572	0
462	37	21.1073	3.29436	1.62628	37	77	F	1	0	3	0	0	0	1	0	0	0	0	3	0	0	41	121	F	1	0	P	P	2630	0
463	57	21.048	0.0699212	0.588638	11.05	201	M	1	0	2	1	0	0	1	1	0	1	0	4	0	0.24	58	63	M	1	1	N	P	2113	0
464	22	19.313	3.68162	3.64682	32	63	F	1	0	3	0	0	0	1	1	0	0	0	5	0	0.35	24	62	M	1	0	P	P	1144	0
465	63	27.7551	NA	2.54073	19.1667	91	M	1	0	3	1	0	1	1	1	1	0	0	3	0	0.26	48	45	M	1	0	N	NA	4623	0
466	31	23.3067	2.44455	2.55715	24.4667	144	M	2	1	3	0	0	0	1	0	0	1	0	3	0	0.13	43	74	F	1	1	N	P	2759	0
467	53	22.9138	NA	4.84052	11.75	153	M	1	0	3	1	0	0	1	0	0	0	0	4	0	0.27	57	51	F	1	1	N	P	971	0
468	39	21.0772	4.18989	6.68036	22	66	F	1	0	3	0	0	0	1	1	0	0	1	2	0	0.64	47	86	M	1	1	N	P	1971	0
469	63	25.5521	NA	0.295688	15.1	172	M	1	0	3	1	0	0	1	1	0	1	0	3	0	0.04	74	93	M	1	1	N	P	817	0
470	67	21.551	0.553991	1.04586	10.8333	148	M	1	0	1	0	0	1	1	1	0	1	0	5	0	0	60	126	M	1	1	P	P	718	1
471	36	26.1224	3.11687	4.33676	17.5	134	M	1	1	3	1	0	0	1	0	0	0	0	4	0	0.15	50	54	F	1	1	P	P	1288	0
472	22	21.436	1.75341	3.38398	19	105	F	2	0	3	1	0	0	1	0	0	0	0	2	0	0.09	21	162	M	1	0	P	P	410	0
473	52	24.6296	NA	1.35524	22.4333	157	M	1	1	3	1	1	0	1	0	0	0	0	4	0	0.07	53	113	M	1	0	N	P	1160	0
474	23	16.821	3.14376	3.53183	13.6667	92	M	1	1	3	0	0	0	0	1	0	0	0	4	0	0.1	38	69	F	1	0	P	P	609	0
475	59	24.6914	2.67045	3.28816	18.4167	112	M	1	0	3	1	0	1	1	1	0	0	0	2	0	0.25	52	114	M	1	0	N	P	1075	0
476	56	19.708	2.29126	3.21697	32.5	137	M	1	0	2	1	0	0	1	1	0	1	0	0	0	0.31	54	128	F	1	1	N	P	3183	0
477	20	17.6	NA	1.12526	21	105	F	1	1	3	1	0	0	1	0	0	0	0	5	0	0.11	27	63	M	1	0	P	N	1131	0
478	29	20.4783	2.31278	2.5243	20.4167	96	M	1	0	3	0	0	0	1	0	0	1	0	4	0	0.33	35	96	M	1	0	N	P	3313	0
479	41	15.5896	NA	0.0629706	28.1833	63	F	1	0	3	0	0	0	1	0	0	0	0	3	0	0.16	39	117	M	1	0	N	P	1147	0
480	45	25.8645	4.20872	13.7659	17.5333	114	M	1	0	3	1	1	0	1	0	0	0	0	5	0	0.2	34	48	F	1	0	P	P	676	0
481	29	19.3698	0.613155	0.903491	34.5	152	M	1	1	3	0	0	0	1	1	0	1	0	3	0	0	40	50	F	1	0	N	P	4110	0
482	59	19.9219	5.14996	5.89733	22	88	F	1	0	3	0	0	0	1	1	0	0	0	0	0	0.12	52	75	M	1	1	N	P	1756	0
483	64	31.5537	4.45075	7.70157	27	292	M	1	0	3	1	0	0	1	1	0	1	0	1	1	0.08	67	108	F	1	1	N	P	2677	0
484	40	27.7177	0.822918	1.34702	2.41667	122	M	1	0	3	0	0	0	1	0	0	1	0	5	0	0.28	32	68	F	0	0	P	P	2072	0
485	45	25.7657	2.20521	2.47228	15.5	75	F	1	0	3	1	0	0	0	0	0	0	0	4	0	0.18	27	161	M	1	0	P	P	724	0
486	31	21.7365	2.85063	3.38398	20	133	M	1	1	3	0	0	0	1	0	0	0	0	4	0	0	36	36	F	1	1	P	NA	3807	0
487	64	24.6914	4.40503	7.41136	20.1667	299	M	1	1	3	0	0	0	1	1	0	0	0	2	0	0.2	71	53	M	1	1	P	P	1012	0
488	33	19.1488	NA	1.75496	31.6667	100	F	1	0	3	0	0	0	0	1	0	0	0	2	0	0.07	28	110	F	1	0	P	P	1459	0
489	49	20.0692	8.61375	7.6961	19.6	291	M	2	0	3	1	0	0	1	1	1	1	1	2	0	0.51	73	92	M	1	1	P	P	2213	0
490	63	25.625	NA	6.73785	20	175	M	2	1	3	1	0	0	1	0	0	0	0	4	1	0.07	62	90	M	1	1	N	P	1325	0
491	52	31.0204	1.35002	3.59206	25.5	135	M	1	0	3	1	0	1	1	1	1	0	0	3	0	0.22	56	84	M	1	0	P	P	2126	1
492	45	26.079	4.27595	1.76591	22	80	F	1	0	3	0	0	0	1	1	1	1	0	2	0	0.33	48	92	F	1	0	P	P	602	0
493	59	20.7031	1.27741	1.78234	13.5	68	F	1	0	3	1	0	0	1	0	0	0	0	3	0	0.14	39	82	M	1	1	P	P	1886	0
494	41	29.3878	5.79539	7.7399	16	132	F	1	0	3	1	0	0	1	0	0	0	0	2	0	0.43	40	106	M	1	0	N	P	1630	0
495	35	21.3068	3.54716	4	39	156	M	1	0	3	1	0	0	1	1	0	0	0	4	0	0.2	20	63	M	1	0	N	P	4348	0
496	59	33.2713	0.806783	2.59001	5.86667	106	M	1	0	3	0	0	0	1	1	0	1	0	3	0	0.13	48	140	M	1	0	N	P	380	0
497	55	26.5021	2.24286	4.78029	37.4167	70	F	1	1	3	1	0	0	1	0	0	0	0	2	0	0	43	58	M	1	1	P	N	2598	0
498	73	25.2363	0.193628	1.12526	21.7667	93	F	1	0	3	1	0	1	1	1	0	1	0	4	0	0.17	49	69	M	1	1	N	P	3740	0
499	24	17.5781	2.81298	3.49624	16.75	132	M	1	0	3	0	0	0	0	0	0	0	0	2	0	0.81	18	304	M	1	0	P	P	1469	0
500	49	17.4394	3.61708	3.81109	30.5	89	M	2	0	3	1	0	0	1	1	0	0	0	2	0	0.2	24	66	M	1	0	P	P	1711	0
501	48	21.7982	4.15224	4.27926	22	102	M	2	0	3	1	0	0	1	0	0	0	0	1	0	0.04	38	70	M	1	0	N	P	1796	0
502	36	21.1389	0.0968139	7.57563	19.75	120	M	1	0	3	1	0	0	0	0	0	0	0	1	0	0.1	24	93	M	1	0	N	NA	4663	0
503	25	23.5036	0.680387	0.468172	2.5	140	M	1	1	2	1	0	0	1	0	0	0	0	1	0	0.21	48	95	M	0	0	N	P	983	0
504	60	20.992	1.92283	2.66393	11.5	64	F	1	0	3	0	0	0	1	0	0	0	0	4	0	0.19	54	123	F	1	1	P	P	1807	0
505	58	26.8519	0.615844	7.01164	16.5333	210	M	1	1	3	0	0	0	1	1	0	0	0	5	0	0.34	63	68	M	1	1	N	P	2837	0
506	56	22.6409	2.49027	7.88501	25.8833	103	F	1	0	3	0	1	0	1	1	0	0	0	1	0	0.11	56	61	F	1	1	P	P	3550	0
507	65	20.9266	NA	1.82067	16.4167	126	F	1	0	3	0	0	0	1	0	0	0	0	1	0	0.06	71	64	M	1	1	P	P	554	0
508	24	16.2155	0.505584	0.870637	23.2833	80	F	1	0	3	1	0	0	0	1	0	0	0	4	0	0.05	21	89	M	1	0	N	NA	2842	0
509	57	33.1213	0.535166	0.829569	17.6167	162	F	1	0	3	0	0	0	1	0	0	0	0	3	0	0.29	57	85	M	1	1	P	P	1906	0
510	58	24.2814	NA	4.66256	12.6667	143	M	1	0	3	0	0	0	0	1	0	0	0	4	0	0.25	60	74	M	1	1	P	P	1397	0
511	49	26.1246	2.41766	2.50513	18.0667	150	M	1	1	3	1	0	0	1	1	1	0	0	5	0	0.22	53	40	F	1	1	N	P	801	0
512	57	20.3704	15.9178	6.8063	30	168	M	2	1	3	1	0	0	1	1	1	0	1	5	0	0.2	70	52	F	1	0	N	P	2304	0
513	61	22.9543	NA	2.70226	17	148	M	1	0	3	1	0	0	1	1	1	1	0	4	0	0.21	66	43	M	1	0	P	P	1333	0
514	29	26.1719	1.87174	2.19849	16.5	113	F	1	0	3	0	1	0	1	0	0	1	0	4	0	0.1	43	67	F	1	0	P	P	1146	0
515	68	24.5089	0.188249	1.11978	26.4833	137	M	1	1	3	1	0	0	1	1	1	0	0	4	0	1.01	56	131	F	1	1	P	P	446	1
516	62	30.3461	1.88518	2.33812	31.0833	183	M	1	0	2	1	0	0	1	1	1	0	0	0	0	0.032	49	42	F	1	1	N	P	923	0
517	40	23.4075	0.771822	2.16564	17.3333	106	M	1	0	3	1	0	0	1	0	0	0	0	2	0	0.14	37	100	M	1	0	P	P	1814	0
518	47	24.7245	0.70459	0.62423	14.5	151	M	1	1	3	1	0	0	1	0	0	0	0	2	0	0.16	66	132	M	1	0	N	P	1991	0
519	51	23.0384	NA	0.618754	32.2	140	M	2	1	2	1	0	0	1	1	0	1	0	5	0	0.12	55	45	F	1	1	P	P	602	0
520	56	29.4118	4.43193	4.6872	13.5833	220	M	1	0	3	1	0	0	1	1	0	0	0	4	1	0.36	59	61	M	1	0	N	P	1921	0
521	27	28.1245	1.03806	0.960986	19.0333	152	M	2	1	3	0	0	0	0	0	0	0	0	4	0	0.54	32	109	M	1	0	P	P	834	0
522	39	19.2275	NA	3.49624	22	84	F	2	1	3	0	0	0	1	0	0	1	0	3	1	0.06	17	85	M	1	0	N	P	1520	0
523	46	NA	2.2832	3.17043	31	193	M	1	0	3	1	0	0	1	1	0	0	0	1	0	0.05	52	123	F	1	1	N	P	1096	0
524	67	22.9684	0.505584	5.18001	19.5	275	M	1	0	3	0	0	0	1	0	0	1	0	2	0	0.29	77	80	M	1	1	N	P	1110	0
525	52	20.7008	0.164046	0.908966	16.0833	148	M	1	1	3	1	0	0	1	0	0	1	0	3	0	0.2	65	55	F	1	1	P	P	972	0
526	26	26.8687	1.54364	1.7358	17.5	97	M	1	1	3	0	0	0	1	0	0	0	0	3	0	0	20	86	M	1	0	N	P	4207	0
527	54	23.9482	NA	0.435318	22.6667	189	M	1	1	3	0	0	0	1	0	0	0	0	NA	0	0.18	NA	NA	F	NA	NA	NA	NA	488	0
528	66	23.7332	2.77533	3.64682	34.05	179	F	1	0	3	0	0	0	1	1	1	0	0	2	0	0.27	54	90	M	1	1	N	NA	2611	0
529	40	21.7993	5.98902	7.55099	26.6667	165	F	2	1	3	1	0	0	1	1	0	0	0	4	0	0.15	57	97	M	1	0	N	P	2084	0
530	22	21.1007	1.83946	5.24298	10.4167	110	M	1	1	3	0	0	0	0	1	0	0	0	6	0	0.2	20	152	M	1	0	N	P	2937	0
531	41	24.4537	NA	0.243669	2	217	M	1	0	3	0	0	0	1	1	0	0	0	2	0	0.25	67	60	F	0	0	N	P	1222	0
532	66	21.0962	0.33616	2.33812	20.4833	176	F	1	1	3	1	0	0	1	1	0	0	1	5	0	0.31	59	219	M	1	1	N	P	1361	0
533	60	25.0593	5.24409	5.59069	17.3667	125	M	1	1	2	1	0	0	1	0	0	0	0	3	0	0.1	56	73	M	1	0	N	P	2428	0
534	70	23.9188	1.28816	2.49418	16.15	127	F	1	0	3	1	0	1	1	1	0	1	0	2	0	0.13	72	77	F	1	1	P	P	1856	0
535	60	33.6485	14.0542	15.3676	19.6	164	F	2	0	3	1	0	0	1	0	0	1	0	3	1	0.23	47	60	F	1	1	P	P	1549	0
536	54	27.7634	0.0107571	2.46133	1.55	123	M	1	0	3	0	0	0	1	1	0	1	0	5	0	0.34	51	58	F	0	0	N	P	3038	0
537	34	22.0581	4.38083	6.45585	17.6333	107	M	2	1	3	0	0	0	1	0	0	1	0	2	0	0.13	58	81	M	1	1	N	P	1826	0
538	30	29.9412	NA	2.04791	1	119	F	1	0	3	0	0	0	1	0	0	0	0	NA	0	0.11	53	63	M	0	0	N	P	954	0
539	66	19.8347	3.0604	3.12663	26	156	F	1	0	3	0	0	0	1	0	0	1	1	4	0	0.17	79	57	M	1	1	P	P	1298	0
540	67	23.5556	0.567437	2.72964	29.95	105	F	2	0	3	1	0	0	1	0	0	1	1	1	1	0.12	74	126	M	1	1	P	P	582	0
541	57	30.7174	1.76148	2.43669	14.75	136	M	1	0	3	1	0	0	1	1	1	1	0	2	0	0.19	55	58	M	1	0	P	P	1920	0
542	36	24.8591	3.25671	4.11773	34.95	121	M	2	0	3	0	0	0	1	0	0	0	0	3	0	0.11	35	60	M	1	1	N	P	2236	0
543	45	29.4078	1.36615	3.16496	14.5833	98	M	1	1	3	0	0	0	1	0	0	1	0	4	0	0.16	43	55	F	1	0	N	P	621	0
544	58	26.6122	0.575505	1.97399	15.0833	139	M	2	0	3	0	0	0	0	0	0	0	1	0	0	0	67	97	M	1	NA	N	P	2235	0
545	64	25.0762	0.338849	0.572211	43.6667	141	F	1	0	2	0	0	0	1	0	0	1	0	4	0	0.29	66	82	M	1	1	N	P	2903	0
546	25	20.202	0.653494	1.27858	1.45	82	F	2	0	3	1	0	0	0	0	0	1	0	0	0	0.15	34	54	F	0	0	P	P	1757	0
547	53	25.3934	0.693833	1.07871	37.4	138	M	1	0	3	0	0	0	1	0	0	0	0	5	0	0.12	49	65	M	1	0	P	NA	4000	0
548	60	20.984	0.559369	1.09788	15.2333	106	M	1	1	3	0	0	0	1	1	0	0	0	2	0	0.23	44	54	M	1	0	N	P	660	0
549	35	20.9643	NA	7.80561	23.8	87	F	1	0	3	0	0	0	0	0	0	0	0	4	0	0.06	30	42	F	1	0	P	P	1527	0
550	61	26.2164	0.513652	0.183436	14.4667	128	M	1	0	3	1	0	0	1	0	0	1	1	5	1	0.28	63	55	M	1	0	P	P	481	0
551	51	27.1178	0.155978	0.750171	3.61667	168	M	1	0	3	0	0	0	1	1	0	0	0	3	0	0.18	54	70.8	F	0	0	N	P	1620	0
552	57	24.9649	2.21596	3.31554	13.0833	201	M	1	0	3	0	0	0	1	1	0	1	0	5	0	3.08	62	115	M	1	1	P	P	897	0
553	56	24.2587	0.239346	1.05133	34.85	182	M	1	0	3	1	0	0	1	0	0	0	0	4	1	0.23	55	89	F	1	0	N	P	3011	0
554	60	18.8189	1.38229	1.67009	32	82	F	2	0	3	1	0	0	1	1	0	0	0	2	0	0.29	56	140	M	1	0	N	P	2479	0
555	51	27.6125	0.796026	1.35797	0.666667	117	M	1	0	2	1	0	0	0	0	0	1	0	4	0	0.26	48	49	F	0	0	P	P	606	0
556	63	32.716	0.734172	0.164271	14.4667	119	M	1	0	3	1	0	1	1	1	0	1	0	4	0	0.63	65	58	F	1	1	N	P	531	0
557	22	23.1837	NA	2.70226	7.58333	124	M	1	0	3	1	0	0	0	0	0	0	0	4	0	0	42	75	M	1	0	P	P	2341	0
558	56	19.4674	2.46069	4.36413	21.2833	114	F	1	1	3	1	0	0	1	1	1	0	0	3	0	0.24	28	60	F	1	1	P	P	697	1
559	64	22.7732	0.0349606	1.38535	20	110	M	1	0	3	1	0	0	0	0	0	0	0	4	0	0.01	65	62	M	1	1	N	P	368	0
560	57	29.5833	5.02088	5.34976	40.6667	263	M	1	1	3	1	0	0	0	0	0	0	0	3	0	0.36	62	74	M	1	1	P	P	1273	0
561	25	17.0935	1.7803	4.13689	19.5	122	M	1	0	3	1	0	0	1	0	0	0	0	4	0	0.21	39	223	F	1	1	P	N	2231	0
562	50	27.852	NA	2.40657	19.2333	93	F	1	0	3	1	0	0	1	0	0	0	0	2	0	0.48	60	56	F	1	0	P	N	1841	0
563	35	23.2912	10.4989	11.8713	36	112	M	2	1	3	0	0	0	1	0	0	0	0	1	0	0.28	28	188	M	1	0	P	P	2579	0
564	53	17.9151	1.87711	2.6256	28.4	241	F	1	1	3	0	0	0	1	0	0	1	0	2	0	0.57	57	80	F	1	0	P	P	2055	0
565	31	21.9713	0.395324	0.438056	1.55	126	M	2	1	3	1	0	0	1	0	0	0	0	0	0	0.54	36	55	F	0	0	N	P	3781	0
566	44	22.921	2.07343	3.88227	18.3	177	M	1	0	3	0	0	1	1	1	0	1	0	4	0	0.11	46	49	M	1	1	N	P	1946	0
567	57	26.2378	NA	5.49487	12.9167	106	M	1	1	3	0	0	0	1	0	0	0	1	4	0	0	56	78	M	1	1	N	P	2400	0
568	29	22.7778	NA	0.109514	17.8833	99	M	1	0	3	0	0	0	1	0	0	0	0	4	0	0.14	28	133	M	1	0	P	P	507	0
569	43	30.6939	2.56557	7.33196	17.4	126	M	1	0	3	0	0	0	0	0	0	0	0	2	1	0.2	45	92	M	1	0	N	P	1865	0
570	45	26.396	0.0510962	0.514716	13.2667	133	M	1	0	3	1	0	0	1	0	0	1	0	6	0	0.36	59	97	M	1	0	N	P	2362	0
571	41	22.6644	1.71845	0.895277	2.83333	148	M	1	0	3	1	0	0	1	0	0	0	0	5	0	0.5	51	68	F	0	0	P	P	1781	0
572	57	22.4913	3.05771	3.10472	2.35	130	M	2	0	3	0	0	0	1	1	0	1	0	0	0	0.08	52	70	F	0	0	N	P	1362	0
573	67	23.0469	0.11026	4.72005	36	100	M	1	0	3	1	0	0	1	0	0	1	1	6	1	0.71	56	NA	M	1	1	P	P	2693	0
574	63	26.5346	2.02771	3.00342	28.75	120	M	1	0	3	1	0	0	1	0	0	0	0	2	0	0	65	92	F	1	0	P	P	2426	0
575	58	18.6851	0.752997	1.12799	22.7667	133	M	1	1	2	1	0	0	1	1	0	1	0	4	0	0.126	52	80	M	1	0	N	P	2352	0
576	21	17.0068	1.86098	1.67283	23.8833	99	M	1	0	3	0	0	0	1	1	0	0	0	4	0	0.2	25	61	F	1	0	N	P	1379	0
577	74	23.0546	1.92283	2.00958	20	332	M	1	0	3	1	0	0	1	1	0	1	0	4	0	8.48	75	66	F	1	1	P	P	513	0
578	60	29.8302	NA	1.07324	27	92	F	1	0	3	0	0	0	1	1	1	1	0	NA	0	0.16	NA	NA	F	NA	NA	NA	NA	780	0
579	67	24.3141	NA	2.29706	16.3167	149	M	1	0	3	1	0	0	1	1	1	0	0	3	0	0.27	61	126	M	1	1	N	NA	1142	1
580	64	22.7903	NA	1.07871	25	151	M	1	0	3	1	0	0	1	0	0	1	0	4	0	0.1	60	34	F	1	1	P	P	1026	0
581	58	24.6914	NA	3.15127	15.8667	88	M	1	0	3	1	0	1	1	0	0	0	0	4	0	0.1	57	92	M	1	1	N	P	907	0
582	19	17.9282	NA	0.312115	1.9	118	M	1	0	3	1	0	0	1	0	0	0	0	2	0	0.12	38	80	M	0	0	P	P	3276	0
583	31	23.4429	5.34359	22.8446	13.6667	116	M	3	1	1	1	1	0	1	0	0	0	0	1	0	0.07	37	111	M	1	1	N	P	2717	0
584	43	22.0522	0.486759	1.85352	3.25	146	M	1	1	3	0	0	0	1	0	0	0	0	3	0	0.1	30	73	M	0	NA	P	P	371	0
585	35	27.4805	3.03619	4.846	16.3667	94	M	1	0	3	1	0	0	1	0	0	0	0	4	0	0.15	26	96	M	1	0	P	P	2046	0
586	70	26.2507	0.454488	1.89459	24.6167	218	M	1	1	3	0	0	0	1	1	1	1	0	4	0	0.24	78	71	M	1	1	N	P	1146	0
587	57	21.9713	1.76148	2.79261	34.9333	134	F	1	0	3	1	0	1	1	0	0	0	0	1	0	0.18	60	91	M	1	0	N	P	2267	0
588	54	20.0692	2.81029	3.26899	15	82	F	1	0	3	0	0	0	1	0	0	0	0	2	0	0	49	93	F	1	1	N	N	2595	0
589	71	24.8358	0.301199	1.23203	18.6167	142	M	1	0	2	1	0	0	1	1	1	1	0	4	1	0.46	76	63	M	1	1	N	P	3306	0
590	45	27.3982	3.25671	5.13347	13.7333	238	M	1	0	3	0	0	0	1	0	0	0	0	4	0	0	46	94	M	1	1	N	P	2368	0
591	59	26.5731	1.16446	0.856947	35	112	M	1	1	3	1	0	0	1	0	0	1	0	2	0	0.05	62	49	F	1	1	P	P	974	0
592	65	29.4107	2.92324	4.89528	20	132	M	1	0	3	1	0	0	1	1	1	1	0	5	1	0.1	54	257	M	1	0	P	P	1450	0
593	19	20.0617	1.37422	0.336756	17.4167	122	M	1	1	3	1	0	0	1	0	0	0	0	1	1	0.13	47	92	M	1	0	P	P	2110	0
594	25	22.3214	1.07033	1.48665	19	103	M	2	0	3	1	0	0	1	0	0	0	0	4	0	0.07	18	86	M	1	0	N	P	3340	0
595	41	23.0546	2.68121	3.29637	18.3333	178	M	1	1	3	1	0	0	1	0	0	0	0	4	0	0.1	62	71	M	1	0	P	P	863	0
596	38	24.6965	2.21596	2.38741	14	119	M	1	1	3	1	0	0	1	1	0	0	0	4	0	0	41	75	M	1	0	N	P	386	0
597	32	25.9516	5.23871	6.59822	32.6167	90	M	2	1	3	0	1	0	1	1	0	0	0	0	0	0.15	41	125	M	1	0	N	P	1854	0
598	74	26.7698	0.150599	0.468172	16.1833	180	M	1	0	3	1	0	0	1	0	0	0	0	4	0	0.22	63	107	M	1	1	P	P	980	1
599	57	24.0055	0.752997	1.13895	12	107	F	1	1	3	1	0	0	1	1	0	0	0	3	0	0.09	51	45	F	1	1	N	P	2451	0
600	51	21.3878	0.492138	1.85352	20.3333	94	M	1	0	3	0	0	0	1	0	0	0	0	3	0	0.11	45	84	M	1	0	N	P	1648	0
601	45	22.9854	5.13652	7.74538	38	104	M	1	0	3	1	0	0	1	0	0	0	0	0	0	0.18	19	51	M	1	0	P	P	3493	0
602	32	33.1452	NA	1.5551	28.3667	103	M	1	0	3	0	0	0	1	0	0	0	0	NA	1	0.2	38	132	M	1	1	N	P	459	0
603	60	18.7328	4.94827	6.11636	17.9167	112	M	1	0	3	1	0	0	1	1	0	0	0	4	0	0.16	48	145	M	1	0	N	P	2339	0
604	34	19.5502	2.92862	4.13689	29	116	M	2	0	3	1	0	0	1	0	0	0	0	5	0	0.6	19	101	F	1	0	N	P	2610	0
605	40	23.6328	NA	5.65366	12.9667	77	F	2	0	3	1	0	0	1	0	0	0	0	4	0	0	34	84	M	1	0	N	P	1732	0
606	35	22.3435	0.180181	0.306639	6.25	102	M	1	1	3	0	0	0	1	0	0	0	0	2	0	0.33	30	81	M	0	0	N	N	4277	0
607	51	22.1893	6.20416	8.93634	24	103	M	1	0	3	0	0	0	1	1	1	0	0	2	0	0.01	53	63	M	1	0	P	P	2435	0
608	48	17.2584	0.806783	1.3306	23.1333	63	F	3	1	3	1	0	0	1	0	0	0	0	0	0	0.28	55	41	M	1	1	N	P	1783	1
609	36	18.1764	NA	1.04586	1	113	F	1	1	3	0	0	0	1	0	0	0	0	3	0	0.13	40	70	M	0	0	N	P	1068	0
610	25	23.1834	0.553991	1.43737	21.15	114	M	1	0	3	0	0	0	1	0	0	0	0	1	0	0.05	57	77	F	1	0	P	P	2293	0
611	58	23.634	2.96089	3.99726	21.5833	105	M	1	0	3	0	0	0	1	0	0	1	0	5	0	0.12	62	92	M	1	1	N	N	2685	0
612	31	19.446	0.0537855	0.11499	3	129	M	1	1	3	0	0	0	1	0	0	1	0	6	0	0.027	28	NA	F	0	NA	P	P	826	0
613	57	21.2279	0.217831	0.969199	13.0833	228	F	1	1	3	0	0	0	0	0	0	0	0	5	0	0.28	18	284	M	1	1	N	P	1910	0
614	35	19.437	1.75072	1.11978	12.7667	58	F	1	0	3	1	0	0	0	0	0	0	0	4	0	0	25	173	M	1	0	N	P	2039	0
615	41	21.0526	0.150599	0.487337	2.5	76	M	1	0	3	1	0	0	1	0	0	0	0	3	0	0.1	31	75	M	0	0	P	P	2355	0
616	50	18.2531	5.03701	5.26762	29	207	M	1	0	3	1	0	0	0	0	0	0	0	5	0	0.94	58	128	M	1	0	N	NA	2453	0
617	53	23.7654	1.58936	16.1396	17.5	162	M	3	1	3	1	0	0	0	1	1	0	0	0	0	0.34	54	158	M	1	1	N	P	3257	0
618	34	18.4163	0.954693	4.43258	17.55	204	M	1	0	3	0	0	0	0	0	0	0	0	3	0	0.21	32	77	F	1	0	N	P	1187	0
619	60	26.3656	1.13487	1.60438	37.6333	102	M	1	0	3	0	0	0	1	1	0	1	0	3	0	0.31	69	125	M	1	1	P	P	1752	1
620	76	24.7934	0.0941247	1.68378	9	124	M	1	0	2	1	0	0	1	1	0	1	0	3	0	1.672	79	70	F	1	1	N	P	1712	0
621	28	18.8707	2.54406	3.62765	36.5	110	M	1	0	2	0	0	0	1	0	0	0	0	4	0	0.07	4	91	F	1	0	N	NA	3478	0
622	50	28.4082	4.3889	4.76112	12.7167	145	M	2	0	3	0	0	0	0	0	0	0	0	1	0	0.2	32	54	M	1	0	N	P	1190	0
623	43	25.9107	1.90939	2.44216	41.7	133	F	1	0	3	0	0	0	1	0	0	0	0	1	0	0.66	48	156	M	1	1	N	P	3107	0
624	46	26.1719	0.0134464	0.197125	15.85	76	F	1	0	2	0	0	0	1	0	0	0	0	4	0	0.13	39	63	M	1	1	N	P	1101	0
625	34	21.0498	0.634669	1.11704	30.95	153	M	1	1	3	0	0	0	1	0	0	0	0	5	0	0.12	40	235	M	1	0	P	P	2452	0
626	75	29.0123	1.27472	2.23956	18	352	M	1	0	3	0	0	0	1	0	0	1	0	5	0	1.06	66	217	M	1	1	N	P	825	1
627	33	22.0522	3.63859	4.09309	12.7	107	M	1	1	3	1	0	0	0	0	0	0	0	5	0	0.4	29	125	M	1	0	P	P	691	0
628	39	24.8301	3.95324	8.87611	26.5833	103	F	1	0	3	1	0	0	1	0	0	0	0	2	1	0.4	38	90	F	1	1	P	P	1792	0
629	48	16.7277	6.51881	8.65708	17	138	M	1	1	3	0	0	0	1	0	0	0	0	4	0	0.35	51	109	M	1	1	P	P	2948	0
630	39	16.263	0.744929	0.837782	35.2833	125	M	2	1	3	1	0	0	1	1	0	0	0	2	0	0.04	37	129	F	1	0	N	P	3202	0
631	35	22.3403	NA	1.80698	0.183333	125	M	1	1	2	1	0	0	1	0	0	0	0	2	0	0	58	NA	F	0	0	P	P	2181	0
632	47	27.968	0.0349606	3.37303	4.31667	106	M	1	0	3	1	0	0	1	0	0	0	1	0	0	0.2	43	66.3	M	0	0	P	P	2045	0
633	62	26.3958	0.48138	0.566735	0.966667	144	M	1	0	3	1	0	0	1	1	0	0	0	4	0	0	61	108	F	0	0	N	P	2571	0
634	40	20.0474	0.142532	0.977413	9.45	115	M	1	0	3	0	0	0	1	0	0	1	0	4	0	0.11	32	126	M	1	NA	N	P	1603	0
635	63	22.5896	0.131775	0.922656	12	223	M	1	1	3	0	0	0	0	0	0	0	0	4	0	0.15	68	67	F	1	1	N	P	1207	1
636	70	27.852	4.69279	10.1081	30	152	M	1	0	3	1	0	1	1	1	0	0	0	5	0	0.26	59	56	M	1	0	N	P	1290	1
637	33	17.4747	4.916	5.30322	27	105	M	1	0	3	1	0	0	1	0	0	0	0	2	0	0	48	85	M	1	1	N	P	2532	0
638	51	20.3696	NA	1.45106	15.3	103	F	1	0	3	1	0	0	1	0	0	1	0	4	0	0.21	49	60	M	1	1	N	P	1144	0
639	63	27.4717	1.55709	3.52909	35.7333	118	M	1	1	3	0	0	0	1	0	0	1	0	2	0	0.07	71	83	F	1	1	N	P	1677	0
640	40	23.8754	1.47372	4.98015	37.1333	81	M	2	1	3	1	0	0	1	1	0	0	0	3	0	0.21	48	170	F	1	0	P	NA	3595	0
641	46	25	2.19983	7.42505	15.6667	120	M	2	1	3	1	0	0	1	1	0	0	0	2	0	0.07	19	103	M	1	0	P	N	2869	0
642	83	21.0077	0.379188	3.02259	12.4167	138	M	1	0	3	0	0	0	1	1	0	0	0	5	0	0.38	73	72	F	1	1	N	P	851	0
643	52	22.571	4.88373	6.5681	29	100	M	1	1	3	0	0	0	1	0	0	1	0	3	0	0	40	123	F	1	1	N	NA	2848	0
644	50	34.375	0.887461	1.1718	2	141	F	1	0	2	1	0	0	1	0	0	0	0	5	0	0.1	46	65	F	0	0	N	N	1044	0
645	49	27.6951	NA	2.43121	10	160	M	1	0	3	1	0	0	1	1	0	1	0	3	0	0.14	47	87	F	1	0	P	P	1080	0
646	30	20.5986	1.42801	1.577	12.4667	146	M	2	1	3	0	0	0	1	1	0	0	0	1	0	0.22	38	64	M	1	0	P	P	1162	0
647	39	17.604	2.35043	2.92676	12.6833	119	M	1	0	3	1	0	0	1	1	0	0	0	1	0	0	35	67	M	1	0	P	P	916	0
648	61	19.2302	5.15265	5.77413	24.1667	101	M	1	0	3	0	0	0	1	1	0	0	0	5	0	0.55	59	105	M	1	1	P	NA	1825	0
649	66	21.9671	0.532477	0.0766598	16.3667	179	M	1	1	3	0	0	0	1	0	0	1	0	4	0	0.3	71	33	F	1	1	P	P	1745	0
650	48	25.0593	3.24865	2.83915	34.5	154	F	2	0	3	1	0	0	1	0	0	0	0	4	0	0.19	53	112	M	1	1	N	P	2201	0
651	43	19.6304	0.610466	1.55784	14.4	102	M	2	0	3	1	0	0	1	0	0	1	0	3	0	0.3	50	51	F	1	0	N	P	1152	0
652	28	23.6713	3.52564	3.49897	1.73333	143	M	2	0	3	0	0	0	1	1	0	0	0	3	0	0.25	50	69	F	0	0	N	P	1320	0
653	75	23.6244	4.26788	4.42163	23.6667	162	M	2	1	3	1	0	0	1	0	0	1	1	2	0	0.63	53	32	F	1	1	P	P	619	0
654	22	20.7031	1.01655	0.772074	25.15	127	M	2	0	3	0	0	0	1	0	0	0	0	4	0	0.46	56	45	M	1	1	N	P	1052	0
655	47	NA	2.09226	2.55168	18.5667	93	F	1	0	2	0	0	0	1	0	0	0	0	3	0	0.28	59	46	F	1	1	N	P	1102	0
656	56	23.1274	0.820229	2.53525	19.25	111	M	2	1	3	1	0	0	0	1	1	0	0	3	0	0	22	73	M	1	0	N	N	2292	0
657	34	20.9877	1.66735	2.25599	13.6	137	M	1	1	3	0	0	0	1	0	0	0	0	5	0	0.1	42	151	M	1	0	N	P	740	0
658	39	25.2092	0.699212	1.21561	35.4833	132	M	1	0	3	0	0	0	1	0	0	1	0	4	0	0.18	42	53	F	1	1	N	P	2070	0
659	36	22.571	2.42035	3.9206	22.7333	180	M	1	0	3	0	0	0	1	0	0	0	0	1	0	0.21	27	95	M	1	0	N	NA	4576	0
660	58	26.1738	0.981586	0.70089	15.2167	147	M	1	1	3	1	0	0	1	0	0	1	0	4	0	0.13	52	40	F	1	0	P	NA	4241	0
661	61	24.9925	NA	4.45996	34	146	M	2	0	3	0	0	0	0	1	1	0	0	3	0	0.16	61	69	F	1	0	P	P	492	0
662	59	18.8189	2.22134	2.40931	13.8167	100	F	1	0	2	1	0	0	0	0	0	1	1	2	0	0.16	58	67	M	1	0	N	P	2007	0
663	40	21.3878	3.52833	3.22793	14.85	95	M	1	1	3	1	0	0	1	0	0	0	0	4	0	0	NA	108	M	1	0	P	P	1476	0
664	28	22.1432	0.341538	0.320329	18.9167	94	M	1	0	3	1	0	0	0	0	0	0	0	2	0	0.56	14	113	F	1	1	N	P	1927	0
665	41	NA	NA	2.47775	0	141	F	1	0	3	1	0	0	1	0	0	0	0	2	0	0.05	54	66	F	0	0	P	P	844	0
666	45	18.9292	7.77739	8.10951	33.7667	145	M	2	1	3	1	0	0	1	1	0	0	0	3	1	0.29	55	67	F	1	1	N	P	2015	0
667	46	26.493	1.35271	0.599589	2.83333	99	M	1	0	3	0	0	0	1	0	0	0	0	3	0	0.1	31	102	M	0	0	P	P	976	0
668	54	17.9909	NA	3.98084	22.5	149	M	1	0	3	1	0	0	1	1	0	0	0	4	0	0.12	50	40	F	1	1	N	P	1601	0
669	47	18.7962	5.9675	9.24572	22	99	F	3	1	3	1	0	0	0	1	1	0	0	2	0	6.79	49	88	M	1	0	P	P	1692	0
670	57	22.6474	4.65514	4.9911	16	120	M	1	1	3	1	0	0	1	0	0	1	0	5	1	0	31	106	M	1	0	N	P	2845	0
671	61	19.0773	3.22713	4.29021	32	100	M	1	0	3	1	1	0	1	1	0	0	0	4	0	0.2	59	91	M	1	0	P	P	2115	0
672	26	23.5294	4.19796	4.19713	48	96	M	1	0	3	0	0	0	0	0	0	0	0	1	1	0.06	24	103	M	1	0	N	NA	2961	0
673	37	20.6541	2.8076	6.59274	37.2667	151	M	1	1	3	0	0	0	1	0	0	0	0	4	0	0.05	40	44	F	1	1	P	P	1471	0
674	39	24.4898	2.13529	2.43669	18.3333	198	M	2	0	3	1	0	0	1	0	0	0	0	1	0	0.1	53	68	F	1	1	P	P	1071	0
675	58	27.6095	0.610466	1.10335	44.5	129	M	1	0	3	1	0	1	1	1	1	1	0	1	0	0.12	47	124	M	1	1	P	P	2491	1
676	55	16.4354	NA	1.21561	1	69	F	1	0	3	0	0	0	1	0	0	0	0	3	0	0.2	46	68	F	0	0	N	P	697	0
677	48	25.0995	NA	3.93703	11.6833	122	M	1	0	3	1	0	0	1	0	0	0	0	4	0	0.09	45	74	M	1	0	N	P	1489	0
678	60	27.0552	2.35043	2.29158	16	143	F	1	0	3	0	0	0	1	0	0	1	0	4	0	0	56	89	F	1	1	N	N	2504	0
679	56	29.3878	1.56247	1.80424	36.2	183	M	1	1	3	0	0	0	1	1	0	1	0	5	0	0.09	49	98	M	1	1	N	N	3025	0
680	66	28.2284	1.83678	2.14921	21.7	125	M	2	0	3	0	0	0	1	1	1	1	0	2	0	0.15	66	66	F	1	1	N	P	2824	0
681	32	24.974	0.121017	0.780287	33.9	108	F	1	0	3	1	0	0	1	1	1	0	0	0	0	0.12	42	77	M	1	1	P	P	2451	0
682	25	22.4712	0.882083	3.10746	31.75	106	M	2	0	3	1	0	0	1	0	0	0	0	2	0	0.1	17	82	M	1	0	P	P	2698	0
683	29	19.639	2.03578	2.57358	24.7167	123	M	1	0	3	0	0	0	1	1	0	1	0	4	0	0.19	19	31	F	1	0	N	N	2284	0
684	37	18.75	0.134464	0.536619	1.11667	76	F	1	1	3	0	0	0	1	0	0	0	0	3	0	0.05	59	75	F	0	0	N	P	3682	0
685	65	20.9572	0.77989	1.24025	26.5833	93	M	1	0	3	1	0	0	1	1	0	0	0	6	0	0.15	66	66	F	1	1	N	P	2824	0
686	32	21.3675	2.09495	5.14716	32	132	M	2	0	3	1	0	0	1	1	0	0	0	1	0	0.33	48	101	M	1	1	N	P	2487	0
687	71	35.7496	0.914354	3.89322	24.85	154	M	1	0	3	1	0	1	1	1	0	1	0	5	0	0.3	71	87	M	1	1	N	P	1816	0
688	35	23.4052	1.53289	1.97125	20.5833	102	M	1	0	3	1	0	0	1	0	0	1	0	4	0	0.09	22	117	M	1	1	N	P	1928	0
689	66	28.0102	NA	2.74606	14.8	198	M	1	0	3	1	1	1	1	0	0	0	0	3	0	0.17	68	100	M	1	1	N	P	561	0
690	32	23.7871	NA	5.68652	15.25	87	F	1	0	3	0	0	0	1	0	0	0	1	3	1	0	28	110	F	1	0	P	P	1460	0
691	51	20.9321	4.55026	5.48392	30.75	65	F	1	0	3	1	0	0	1	0	0	0	0	6	0	0.17	61	67	M	1	1	P	P	827	0
692	52	17.4516	NA	4.05749	1	67	F	1	0	3	0	0	0	0	0	0	0	0	3	0	0.08	27	66	M	0	0	P	P	520	0
693	52	23.8281	NA	1.21013	19	103	F	1	0	3	0	1	0	1	0	0	0	0	0	0	0.13	70	79	M	1	1	P	P	780	0
694	43	27.4648	0.0833676	1.81793	9.08333	118	M	1	0	3	1	0	0	0	0	0	0	0	5	0	0.26	38	62	M	1	0	N	P	385	0
695	62	15.4183	0.578194	0.774812	24	88	F	1	0	3	0	0	0	1	0	0	0	0	4	0	0.05	69	71	F	1	1	N	NA	4298	0
696	63	23.1834	4.17376	4.61602	24.3333	139	M	1	0	3	1	0	0	1	1	1	0	0	4	0	0.26	50	143	M	1	1	N	P	4498	0
697	51	29.3575	4.0635	5.04586	32.5667	109	M	1	1	3	0	0	0	1	1	1	1	0	3	1	0.14	45	64	F	1	1	N	NA	2687	1
698	28	17.9902	0.029582	2.16016	0.833333	101	M	1	0	3	0	0	0	0	0	0	0	0	0	0	0.12	47	47	F	0	0	P	P	2334	0
699	58	29.9967	14.9981	17.2868	41.3333	51	F	1	0	3	1	0	1	1	1	0	0	0	4	0	0.17	20	85	M	1	0	N	N	587	0
700	40	19.1358	1.20211	1.71937	13.1333	87	M	2	1	3	0	0	0	1	0	0	1	0	1	0	0.28	48	81	M	1	1	N	P	524	0
701	29	19.1358	0.0726105	2.04791	33.0333	118	M	1	1	3	0	0	0	1	0	0	1	0	0	0	0.72	28	107	M	1	0	N	NA	3378	0
702	65	26.5625	2.10032	2.94593	22.1333	83	F	1	0	3	0	0	0	0	1	0	0	0	5	0	0.2	52	40	F	1	0	P	NA	1256	0
703	44	28.9062	3.14914	0.4846	16	92	F	1	0	2	0	0	0	0	0	0	0	0	4	0	0.13	48	86	F	1	1	N	P	1275	0
704	45	21.6049	3.74347	3.94798	22	124	M	1	1	3	0	0	0	0	0	0	0	0	2	0	0.1	32	58	M	1	1	P	P	2497	0
705	51	23.6988	0.212453	1.91376	1.5	164	M	1	0	3	1	0	0	1	1	0	1	0	4	0	0.12	46	70	F	0	0	P	P	591	0
706	24	19.9762	1.50868	14.5435	29.5	63	F	2	1	3	0	0	0	1	0	0	0	0	1	0	0.1	35	78	M	1	0	P	P	917	0
707	51	18.7783	6.98405	15.0226	18.6667	178	M	1	1	3	1	0	0	1	1	0	0	0	4	0	0.1	61	130	M	1	1	N	P	2833	0
708	23	20.4997	0.231278	1.25394	26	77	F	1	1	3	1	0	0	1	1	1	1	0	3	0	0.18	16	51	M	1	0	P	P	1775	0
709	69	25.3086	0.623912	0.342231	12.5	158	M	1	0	3	1	0	0	1	0	0	0	0	4	1	0.1	73	56	F	1	1	N	P	1267	0
710	39	20.8035	4.88373	7.20329	30.8667	124	M	2	0	3	1	0	0	1	1	0	0	0	3	0	0	31	90	F	1	1	P	P	1458	0
711	40	28.6501	0.0403391	1.45654	4.91667	122	M	1	1	3	1	0	0	1	1	1	0	0	5	1	0.88	36	NA	F	0	NA	P	P	1218	1
712	63	23.1837	0.516341	0.991102	29.4167	166	M	1	0	3	1	0	0	1	0	0	0	0	4	0	0.47	67	134	M	1	0	P	P	2348	0
713	49	20.8307	0.400702	2.08624	30.5	140	M	1	1	3	0	1	0	1	1	0	0	0	3	0	0	37	96	F	1	0	N	NA	2194	0
714	35	19.5918	0.675008	1.54415	12.5833	150	M	1	1	3	1	0	0	1	0	0	0	0	4	0	0.17	46	63	F	1	1	P	P	4098	0
715	56	23.9591	0.476002	4.55031	36.8167	110	M	1	1	3	1	0	0	1	1	0	0	0	3	0	0.53	55	84	M	1	1	P	P	2852	0
716	37	22.8928	1.28278	2.48049	1.91667	53	F	1	0	3	1	0	0	1	0	0	0	0	4	0	0	1	55	F	1	0	N	N	1966	0
717	59	23.4375	2.15949	3.60027	35.25	106	M	1	0	3	1	0	0	0	0	0	0	0	3	1	0.29	68	45	M	1	0	P	P	757	0
718	66	21.7502	4.24099	5.51129	20	147	F	1	0	3	1	0	0	1	1	0	0	0	2	0	0	61	54.7	F	1	0	N	P	2900	0
719	19	13.219	NA	0.711841	29.75	68	M	2	1	3	1	0	0	1	0	0	0	0	2	0	0.1	6	30	F	1	1	N	N	4317	0
720	56	23.4559	NA	2.76249	27	113	F	1	0	3	1	0	0	1	0	0	1	0	4	0	0.19	57	88	M	1	1	N	P	1301	0
721	64	21.7776	0.688455	0.605065	12.75	89	M	2	0	3	1	0	0	1	0	0	0	1	1	0	0.18	48	78	M	1	1	N	P	609	0
722	53	27.1706	1.93897	3.80287	20	108	M	1	0	3	1	0	1	1	1	1	0	0	0	0	0.07	52	70	M	1	0	P	P	1208	0
723	63	25.5296	3.43152	4.70089	30	107	M	1	0	3	1	0	1	1	0	0	1	0	2	0	0.36	70	97	F	1	1	P	P	685	0
724	48	19.5312	0.715347	1.8371	27.2833	81	M	1	0	3	1	0	0	1	0	0	0	0	3	0	0.1	19	166	M	1	0	P	N	689	0
725	49	22.9591	6.21761	6.62286	21.8333	70	F	1	0	3	1	0	0	1	0	0	0	0	3	1	0	21	103	M	1	0	N	N	2644	0
726	61	30.1205	1.19673	2.86653	16	167	M	1	0	3	1	0	1	1	1	0	1	0	2	0	0.83	67	95	M	1	1	P	P	541	0
727	54	24.5234	2.3827	2.10267	22.45	127	M	1	0	3	1	0	0	0	0	0	0	0	4	0	0.05	41	313	M	1	0	N	P	1930	0
728	46	23.5556	0.341538	0.980151	1.2	97	F	1	0	3	0	0	1	1	0	0	1	0	5	0	0	17	106	M	1	1	P	P	1814	0
729	47	23.8367	0.650805	3.32649	17.6333	110	M	2	1	3	0	0	0	1	1	0	1	0	1	0	0.54	39	118	M	1	0	N	P	892	0
730	40	23.5102	0.470623	1.36893	13.5	211	M	1	1	3	0	0	0	1	1	0	1	0	5	0	0.38	51	93	M	1	1	N	P	1244	0
731	51	20.3125	2.14604	9.63723	30.1333	168	F	1	0	3	1	0	0	1	0	0	0	0	2	1	1	53	106	M	1	1	N	NA	789	1
732	40	22.9854	2.29664	3.86585	20.9667	169	M	1	0	3	1	0	0	1	0	0	0	0	4	0	0.23	57	109	M	1	0	P	P	2930	0
733	43	27.7743	1.93628	1.91376	3.16667	146	M	2	0	3	1	0	0	1	1	0	0	0	2	0	0.68	50	81	M	0	0	P	P	2446	0
734	41	21.7079	4.3136	5.22108	31.25	161	M	2	1	3	1	0	0	1	1	0	0	0	2	1	0.7	66	76	F	1	1	P	P	2043	0
735	52	22.0317	0.48407	2.28611	0.983333	132	M	1	1	3	0	0	0	1	1	0	1	0	0	0	0.08	49	60	F	1	0	N	N	2220	0
736	25	19.7055	7.96026	5.15537	15.75	165	F	2	1	3	1	0	0	1	0	0	0	0	4	0	3.13	29	160	M	1	0	P	P	1338	0
737	62	25.9043	0.847122	0	19.5333	178	M	1	0	3	1	0	0	1	1	0	0	0	4	0	0.23	75	57	F	1	1	N	P	2179	0
738	25	24.2215	0.414149	0.566735	10.5	133	M	1	1	1	0	0	0	1	0	0	0	0	3	0	0.8	21	58	M	1	0	P	P	1971	0
739	70	24.2215	0.357674	1.14442	13.25	85	M	1	0	3	1	0	0	1	0	0	1	0	4	0	0.36	69	61	F	1	1	P	P	1061	0
740	41	22.9441	0.664251	0.941821	18.9	166	M	1	0	3	0	0	0	1	0	0	0	1	3	0	0.46	36	97	M	1	1	N	P	2726	0
741	64	36.6782	1.83678	2.27789	35.1167	117	F	1	0	3	1	0	0	1	0	0	0	0	6	1	0.32	67	100	M	1	0	P	P	2958	0
742	51	24.858	4.98861	5.7358	13.6833	139	M	1	1	2	0	0	0	1	0	0	1	0	2	0	0.08	57	97	M	1	1	P	P	2408	0
743	58	22.8571	2.04654	2.41752	19	327	M	1	1	3	1	0	0	0	1	1	0	0	4	0	0	59	64	M	1	0	N	P	2128	0
744	50	16.5889	3.20562	0.281999	37.6667	56	F	1	0	3	1	0	0	1	0	0	0	1	4	0	0.15	19	166	M	1	0	N	P	3005	0
745	64	23.0469	1.82333	1.37988	21	101	F	1	0	2	0	0	0	1	0	0	1	0	3	1	0.16	61	83	F	1	0	P	P	1536	0
746	55	24.9064	1.88518	1.46201	20.1833	162	M	1	1	3	1	0	0	1	1	0	1	0	4	0	0.26	51	145	M	1	0	N	P	2022	0
747	45	19.5965	4.57715	5.66461	36	102	F	1	1	3	1	0	0	1	0	0	0	0	1	0	0.08	33	117	F	1	1	N	P	3939	0
748	31	22.5306	4.62287	4.67899	15	100	M	1	1	3	1	0	0	1	0	0	0	0	5	0	0	38	242	M	1	1	N	P	2593	0
749	33	26.1493	0.0672319	0.473648	6	148	M	1	1	3	1	0	0	1	0	0	0	0	2	0	0.3	60	NA	F	0	NA	P	P	756	0
750	51	22.68	0.172114	0.594114	16	89	M	1	1	2	0	0	0	1	0	0	1	0	5	0	0.09	43	62	F	1	1	P	N	4505	0
751	58	31.2488	0.952004	1.94387	37.75	155	M	1	0	3	1	0	1	1	1	0	1	0	2	0	1.04	77	70	F	1	1	N	P	1136	0
752	53	24.0741	1.84215	2.5024	15.1	166	M	1	0	2	0	0	0	1	0	0	0	0	1	0	0.15	52	41	M	1	1	N	P	1276	0
753	66	20.3489	NA	11.0144	13.5833	90	M	2	1	3	1	0	0	1	1	0	0	0	4	0	0.18	71	61	M	1	1	P	P	1119	0
754	45	23.3556	0.683076	13.6126	19.45	109	M	2	0	3	0	1	0	1	1	0	0	0	2	0	0.18	53	86	M	1	0	N	P	2618	0
755	60	23.8572	3.14914	3.47433	36.1	156	M	2	0	3	0	0	0	1	1	0	1	0	3	1	0.15	64	48	F	1	0	N	P	2189	0
756	71	24.3232	3.60632	7.88501	15.0667	72	F	1	0	3	1	0	0	1	1	0	0	1	3	0	0.18	70	61	M	1	1	N	P	3009	1
757	54	24.4646	0.376499	4.12594	26	86	M	2	0	3	1	0	0	0	1	1	0	0	0	0	0.65	63	119	M	1	0	N	P	2979	0
758	64	28.578	2.72424	4.02738	22	115	M	1	0	3	0	0	0	1	1	0	1	0	4	0	0.72	70	61	M	1	1	N	P	3137	0
759	57	21.0077	0.879393	0.358658	1.5	72	F	1	0	3	1	0	0	1	0	0	1	0	4	0	0.15	57	73	M	0	0	N	NA	3222	0
760	64	28.2007	0.973518	1.95483	22.6333	197	M	1	0	3	0	0	1	1	1	0	1	0	4	0	0.12	69	121	M	1	1	N	N	937	1
761	53	25.333	3.57674	1.13347	13.4167	98	F	1	0	3	0	0	0	1	0	0	0	0	4	0	0	39	125	M	1	0	N	N	768	0
762	64	30.0408	0.0403391	1.01574	2.5	133	M	1	0	3	0	0	0	1	0	0	1	0	4	0	0.14	62	82	F	0	NA	N	P	2747	0
763	58	28.06	0.8525	2.23956	23.9333	107	M	1	0	2	0	0	0	0	0	0	0	0	4	0	0.42	61	49	F	1	0	P	P	740	0
764	41	24.8591	2.07343	2.82546	35	162	M	1	0	3	1	0	1	1	0	0	0	0	4	0	0.55	53	85	M	1	1	P	P	2103	0
765	48	21.8776	6.1934	8.33949	17.3333	494	M	1	1	3	1	0	0	1	0	0	0	0	5	0	7.52	51	97	M	1	1	P	P	641	0
766	46	18.1449	11.2304	11.3676	14.35	82	M	2	1	3	0	0	0	1	0	0	0	0	2	0	0.09	28	68	M	1	0	N	P	3559	0
767	51	22.0522	0.142532	1.08419	2.66667	125	M	2	1	3	1	0	0	1	1	1	0	0	3	0	0.013	57	NA	M	0	0	P	P	2439	0
768	46	22.448	3.38311	3.86585	23.5	117	M	1	1	1	1	0	0	1	1	0	0	0	1	0	0.2	48	60	F	1	1	N	P	1111	0
769	45	31.6522	3.87525	12.679	29	147	M	2	1	3	1	0	0	1	0	0	0	0	1	0	9.9	46	78	M	1	0	N	P	2473	0
770	34	18.3655	7.22071	9.88912	32	108	M	3	0	3	0	0	0	1	0	0	0	0	0	1	0.29	71	131	F	1	1	P	P	1866	0
771	53	21.6041	2.6839	2.03149	15.8333	110	M	1	0	3	1	0	0	1	1	0	1	0	4	0	0.08	55	111	M	1	1	P	P	1269	0
772	52	26.8923	2.10839	2.83915	18.4833	126	M	1	0	3	1	0	1	1	1	0	0	0	3	0	0.3	53	75	F	1	1	P	P	1397	0
773	56	30.2367	NA	2.54073	14.1	135	M	1	0	3	1	0	1	1	1	0	0	0	3	0	0.1	23	56	F	1	0	N	P	1670	0
774	25	24.6914	0.691144	1.15264	3	393	M	1	1	3	0	0	0	1	1	0	1	0	3	0	0.62	43	55	F	0	0	P	P	921	0
775	64	29.9136	NA	1.00753	25.2167	139	M	1	0	3	0	0	1	1	1	0	1	0	3	0	0.57	67	94	M	1	1	N	P	1271	0
776	26	21.0962	2.03309	6.16016	0.583333	124	F	2	1	3	1	1	0	0	0	0	0	0	2	0	0.18	54	63	M	0	NA	P	P	1494	0
777	76	32.431	5.82766	8.52567	14.4333	55	F	2	0	3	1	0	0	1	1	0	0	1	2	0	0.26	53	71	F	1	1	P	P	441	1
778	39	18.7318	6.5457	6.50513	28.2333	97	M	1	1	3	0	0	0	1	0	0	0	0	3	0	0.08	29	68	M	1	1	N	P	682	0
779	56	24.281	0.685765	1.25941	18.6	125	M	1	1	3	1	0	0	1	0	0	1	0	4	0	0.05	58	77	M	1	1	P	NA	3055	0
780	55	20.6612	1.62163	21.755	32	155	M	2	0	3	1	0	0	1	1	0	0	0	2	0	0.39	49	65	M	1	0	N	P	2141	0
781	46	23.1834	NA	3.03901	22.8667	95	M	2	0	3	1	0	1	1	0	0	0	0	4	0	2.32	52	104	M	1	1	P	P	841	0
782	53	23.9361	1.12143	1.71116	25.5	170	M	3	1	3	1	1	0	1	0	0	0	0	0	0	0.46	53	77	F	1	0	N	NA	2836	0
783	68	22.921	NA	2.31896	14.8833	153	M	1	1	3	1	0	0	1	1	0	0	0	5	0	0.11	47	56	M	1	1	P	P	1180	0
784	46	20.4467	2.17025	2.80356	13.2167	107	M	1	1	3	1	0	0	1	0	0	0	0	2	0	0	48	142	M	1	0	N	P	1953	0
785	43	21.6049	0.701901	1.08966	15.1167	89	M	1	0	3	0	0	0	1	0	0	1	0	5	0	0.29	26	103	F	1	0	P	P	2042	0
786	65	23.1241	0.739551	1.64819	19.25	125	M	1	1	3	1	0	0	1	1	0	1	0	4	0	0.31	69	65	M	1	0	N	NA	2280	1
787	41	25.8876	1.56516	7.68241	3.06667	97	F	1	1	3	1	0	0	1	0	0	0	0	5	0	1.57	25	97	M	0	NA	P	P	1702	0
788	53	27.7778	2.61398	3.09651	26	113	M	2	1	3	0	0	0	1	1	0	0	0	3	0	0.06	34	72	F	1	0	N	NA	3492	0
789	66	26.8519	1.71307	2.4668	14.45	192.93	M	1	1	3	0	0	0	1	1	0	1	0	4	0	0.21	70	151	M	1	1	P	P	1293	0
790	72	21.3669	0.492138	1.26489	21	203	M	1	1	3	0	0	0	1	1	1	0	1	3	0	6.5	84	53	F	1	1	P	P	1559	0
791	41	21.3039	3.28361	4.27652	27.25	182	F	1	0	3	1	0	0	0	1	0	0	0	3	0	0.22	61	82	M	1	1	P	P	3038	0
792	60	22.8374	3.82953	4.35044	15.8333	186	F	1	0	3	0	0	0	1	0	0	0	0	4	0	0	60	59	F	1	1	P	P	1977	0
793	38	21.1765	NA	19.258	24.4167	201	M	2	0	3	0	0	0	0	0	0	0	0	5	0	0.07	60	68	M	1	1	N	P	672	0
794	70	22.9421	0.174803	0.265572	18.3667	154	M	2	0	3	1	0	0	1	1	1	0	0	1	0	0.14	62	103	M	1	1	N	P	3830	0
795	52	24.3918	2.35581	2.98973	21.5	117	M	1	0	3	1	0	0	0	1	1	0	0	3	1	0.3	58	51	F	1	1	N	P	1942	0
796	45	24.7409	NA	0.681725	19	131	M	1	0	3	1	0	0	1	0	0	0	0	4	0	0.06	44	83	F	1	1	P	P	804	0
797	34	23.8281	5.77656	8.10678	14.5	60	M	1	1	3	0	0	0	0	0	0	0	0	4	0	1.91	19	66	M	1	0	N	P	1271	0
798	44	34.6939	NA	7.38398	31.1333	108	M	2	0	3	1	0	0	1	1	0	0	0	3	0	0.11	52	85	M	1	1	N	P	1603	0
799	62	25.2174	0.306577	0.309377	17.3	122	M	1	0	3	0	0	0	1	1	0	0	1	3	0	0.36	47	103	M	1	1	N	P	2968	0
800	62	27.7853	NA	1.03491	32.8	177	M	1	1	3	1	0	1	1	1	0	1	0	4	0	0.06	66	73	M	1	1	N	P	1941	0
801	52	27.6817	0.804094	0.908966	21.9667	161	M	1	1	3	1	0	0	1	1	1	1	0	4	1	6.18	53	81	F	1	1	P	P	562	0
802	47	26.9896	2.19445	3.44422	29	97	M	1	0	3	0	0	0	1	1	0	1	0	4	0	0.92	42	182	M	1	0	N	P	415	1
803	44	22.913	0.922422	0.273785	12.0333	132	M	1	0	3	0	0	0	1	0	0	0	0	4	0	0.04	52	70	F	1	0	N	P	1221	0
804	60	29.9403	3.27016	3.73717	21.1667	129	M	2	1	3	1	0	0	1	1	0	0	0	0	1	0.16	41	76	M	1	1	N	P	2329	0
805	60	27.7778	1.13487	2.51882	20.8333	112	M	3	0	3	1	0	1	0	1	1	0	1	4	0	0.32	30	217	F	1	0	N	P	1071	0
806	52	24.7555	1.83678	0.626968	25.3333	157	M	1	0	3	0	0	0	1	0	0	0	0	3	1	0.1	57	113	F	1	1	N	P	1365	0
807	33	20.1088	1.57861	1.64545	16.5	118	M	1	1	2	0	0	0	1	0	0	0	0	2	0	0.05	33	143	M	1	0	N	P	1996	0
808	27	21.8776	1.83409	2.09446	0	165	M	1	1	3	1	0	0	1	0	0	0	0	0	0	2.65	37	90	F	0	0	P	P	1772	0
809	62	24.1588	4.27595	4.85147	28	150	M	1	1	3	1	0	0	1	0	0	1	0	5	0	0.3	70	42	F	1	0	P	P	1158	0
810	28	26.8274	0.728794	1.57426	5.98333	110	M	1	0	3	0	0	0	1	0	0	0	0	3	0	0.22	31	108	M	1	0	P	P	1216	0
811	37	28.4011	3.96399	4.17248	11.8333	135	M	1	1	3	0	0	0	1	0	0	0	0	4	0	0.25	22	148	M	1	0	P	N	2928	0
812	42	23.4586	0.820229	1.21287	17.7	133	M	1	0	3	0	0	0	0	0	0	0	0	4	0	0.156	37	89	M	1	0	N	P	2565	0
813	47	22.8164	4.89986	5.33607	8.93333	250.45	M	1	0	3	0	0	0	1	1	0	0	0	5	0	0.51	72	99	M	1	1	P	P	1075	0
814	60	28.125	1.33388	2.02327	14.1833	112	F	1	0	3	0	0	0	1	0	0	0	0	6	0	0.03	52	102	M	1	1	N	P	3057	0
815	55	21.5451	0.0806783	2.39562	10.4333	175	M	1	0	3	1	0	0	1	1	1	1	0	5	0	0.24	58	109	F	1	1	N	N	1071	0
816	44	22.9591	0.81754	1.27036	3	115	F	1	0	3	1	0	0	1	0	0	0	0	5	0	0	45	66	F	0	NA	P	P	1369	0
817	59	22.7244	1.64315	2.09719	17	160	M	1	0	3	0	0	0	1	0	0	0	0	1	0	0.1	62	113	F	1	1	N	P	2272	0
818	60	26.449	0.0376499	0.873374	1.5	103	M	1	0	3	0	0	0	1	1	0	0	0	5	1	1.48	60	65	F	0	0	N	N	1030	0
819	44	16.1712	1.76954	2.54073	20	63	F	2	0	3	1	1	0	1	0	0	0	0	1	0	0.04	42	79	F	1	1	P	P	2773	0
820	62	33.7778	2.4069	4.92539	17.4833	142	F	1	0	3	1	0	1	1	1	0	1	0	3	0	2.82	72	35	F	1	1	P	P	1857	0
821	32	20.898	0	1.4538	2.35	79.65	M	2	0	3	1	1	0	0	0	0	0	0	2	0	0.078	26	90	M	0	0	P	P	2313	0
822	72	27.1111	0.193628	0.87885	17.5333	304	F	1	0	2	1	0	0	1	0	0	1	1	1	0	1.14	63	45	M	1	1	P	P	492	0
823	54	16.8889	0.844433	1.4757	10.2667	126	F	2	1	3	0	0	0	1	0	0	1	0	2	0	0.04	52	52	M	1	1	N	P	1345	0
824	34	21.5019	2.86139	3.6167	17.0667	116	F	1	1	3	1	0	0	0	1	0	0	0	4	0	0.36	34	98	F	1	1	N	P	1998	0
825	48	28.959	4.70892	9.13073	32	96	M	1	0	3	1	0	1	1	0	0	0	0	4	0	0.02	50	70	M	1	1	N	P	2950	0
826	55	26.8636	NA	5.5551	8.38333	163	M	1	0	3	1	0	0	1	1	1	1	0	1	0	0.41	55	98	M	1	0	P	P	775	0
827	38	19.5965	0.618533	1.87817	16.25	116	M	2	1	3	0	1	0	0	0	0	0	0	1	0	0	34	90	F	1	0	P	P	2376	0
828	54	31.5617	4.20872	4.69541	46	155	M	1	0	3	0	0	0	1	0	0	1	0	4	0	0.28	48	103	M	1	1	P	NA	3802	0
829	63	25.4711	2.66507	2.55989	0.3	114	M	1	1	2	1	0	0	1	1	1	1	0	2	1	0.25	62	57	F	0	0	P	P	767	0
830	51	30.4611	1.80988	1.08145	14.3667	80	F	1	0	3	1	0	0	1	0	0	0	0	4	0	0.08	52	85	M	1	1	N	P	1604	0
831	44	19.5918	NA	0.977413	28.6333	125	M	1	1	2	0	0	0	1	0	0	0	0	3	0	0.07	42	48	F	1	1	P	P	1432	0
832	47	23.7332	3.7865	4.30938	12	87	F	2	0	3	0	0	0	1	1	0	0	0	1	0	0.15	46	167	M	1	0	P	NA	3080	0
833	29	27.2173	0.188249	0.555784	12.0167	209	M	1	0	3	0	0	0	0	0	0	0	0	4	0	0.25	51	98	M	1	0	P	P	655	0
834	78	27.1178	0.102192	8.28747	2.5	120	M	1	0	3	1	0	0	0	1	0	1	0	2	1	0.11	49	59	F	0	0	P	P	910	0
835	59	25.0762	3.42614	3.02806	18	96	F	1	1	2	1	0	0	1	0	0	1	0	6	1	0.16	71	80	F	1	1	N	NA	3202	0
836	54	27.0672	NA	3.92608	13.7667	498	M	1	0	2	0	0	0	1	0	0	1	0	3	1	1.64	57	62	M	1	1	P	P	580	0
837	58	24.6094	1.89863	2.76797	13.85	111	F	1	0	3	0	0	1	1	0	0	0	1	3	0	0	57	113	F	1	1	P	P	2020	0
838	47	30.8594	1.88249	2.69678	16.4833	126	M	1	1	3	0	0	0	1	0	0	1	0	4	0	0.17	53	95	M	1	1	P	P	1310	0
839	66	25.1559	0.268928	1.18823	1.2	127	M	1	1	3	1	0	1	1	0	0	0	0	3	0	0.12	64	63	F	0	0	P	P	2207	0
840	42	23.3887	5.27636	4.96646	13.4167	111	M	2	0	2	0	0	0	1	1	0	0	1	3	0	0.08	22	109	F	1	0	N	P	597	0
841	62	NA	1.60012	2.02601	29	114	F	1	0	3	1	0	0	1	0	0	0	0	6	0	0.2	88	68	F	1	1	P	P	915	0
842	21	21.0321	0.599709	2.23956	13.1167	155	M	1	1	3	1	0	0	1	0	0	0	0	6	0	0.33	29	103	M	1	0	P	P	1457	0
843	62	23.8549	NA	1.42094	17	137	F	1	1	3	1	0	0	0	0	0	0	0	3	0	0.18	71	71	F	1	1	N	P	652	0
844	43	18.6667	0.513652	5.32512	27	96	F	3	1	3	1	1	0	1	0	0	0	0	0	0	0.02	40	70	M	1	1	N	P	2907	0
845	25	20.7031	0.123707	2.22313	14.1833	113	F	1	1	3	0	0	0	1	0	0	0	0	4	0	0.16	27	45	F	1	1	N	P	900	0
846	23	16.7277	0.360363	2.55441	16.3333	130	M	1	1	1	1	0	0	1	0	0	0	0	2	0	0.14	11	58	M	1	0	P	P	770	0
847	58	22.4712	0.693833	5.38535	10.25	121	M	1	0	3	1	0	1	1	1	0	0	0	2	0	0.17	21	50	M	1	0	P	P	2751	1
848	50	22.8571	6.58604	10.4011	41.5	156	M	1	1	3	1	0	1	1	0	0	0	0	4	0	0.04	40	70	M	1	1	N	P	440	0
849	33	21.6713	1.46028	2.31896	17.3333	246	F	1	1	3	1	0	0	1	0	0	1	0	3	0	3	56	71	F	1	0	P	P	457	0
850	54	15.9961	5.13652	6.22861	36	157	F	1	0	3	1	0	0	1	0	0	0	0	4	0	1.26	58	70	F	1	0	P	P	824	0
851	56	24.6097	5.51571	5.61259	NA	92	M	1	0	3	1	0	0	0	1	0	0	0	5	0	0	53	69	M	1	1	P	P	698	0
852	30	21.6041	2.94745	3.08008	34.4833	80	M	2	0	3	0	0	0	1	0	0	0	0	1	0	0.08	18	69	M	1	0	P	NA	3574	0
853	28	30.3126	4.46151	6.51335	30.4333	151	M	1	0	3	1	0	0	1	0	0	0	0	4	0	0.09	32	484	M	1	0	N	P	2352	0
854	37	21.3898	0.424906	0.134155	1.3	100	M	1	0	3	0	0	0	1	0	0	0	0	0	0	0.05	35	72	F	0	0	N	P	2989	0
855	43	25.9909	2.57902	3.35661	32	149	M	1	0	3	1	0	0	1	0	0	0	0	4	1	0.24	32	75	F	1	0	N	P	1981	0
856	45	25.2595	0.570127	1.05133	33.6333	225	F	1	0	3	0	0	0	1	0	0	0	0	4	0	0.25	42	140	M	1	1	N	P	3522	0
857	57	22.1893	6.86572	7.3922	32	94	F	1	0	3	0	0	0	1	0	0	0	0	5	1	0.1	59	79	F	1	0	P	P	2684	0
858	65	25.1851	NA	2.36003	17.5	104	M	1	1	3	1	0	0	1	1	0	0	0	4	0	0.18	67	55	M	1	1	P	P	1423	0
859	45	24.6643	NA	2.17933	12.5	104	M	1	1	3	1	0	0	1	1	0	1	0	2	0	0.19	45	158	F	1	0	N	P	1053	0
860	40	24.3911	1.02999	0.977413	1.56667	148	M	1	0	3	0	0	0	1	0	0	0	0	5	0	0.25	32	64	F	0	0	N	N	2515	0
861	21	20.8117	0.180181	0.229979	1.41667	115	F	1	1	2	0	0	0	1	0	0	0	0	3	0	0.08	50	67	F	0	0	P	P	2625	0
862	35	18.5185	0.0564748	4.24367	25.9167	121	M	1	1	2	1	0	0	1	0	0	0	0	NA	0	0	40	85	M	1	0	N	P	2343	0
863	65	31.3495	2.92593	7.7974	12.0333	134	M	1	0	3	1	0	0	1	1	1	0	0	2	0	2.24	61	79.6	M	1	0	P	P	942	0
864	68	30.8642	7.89571	10.5298	18	237	M	1	0	3	0	0	0	1	1	1	1	0	3	0	0	57	69	M	1	1	P	P	2560	0
865	45	18.3391	1.26934	4.03833	39.2333	86	M	2	1	3	0	0	0	1	0	0	0	0	2	0	0.3	46	36	M	1	0	N	NA	2351	0
866	33	21.3839	0.769133	2.17933	12.1333	127	M	1	1	3	0	0	0	1	0	0	0	0	5	0	0.23	22	184	M	1	0	N	P	584	0
867	54	25.3125	0.102192	1.53867	16.9167	120	F	2	1	3	1	0	0	1	1	1	0	0	2	0	0	50	NA	M	1	0	P	P	2548	0
868	33	19.1467	0.847122	1.76865	1.83333	92	F	1	0	3	1	0	0	0	0	0	0	0	0	0	0.16	39	85	M	0	0	P	P	675	0
869	48	25.7117	0.637358	4.31485	23.6333	98	M	1	0	3	1	0	0	0	0	0	0	0	4	0	0.1	43	68	M	1	0	N	P	2743	0
870	36	25	1.47103	2.2423	15.5	116	M	1	0	3	0	0	0	0	1	0	0	0	3	0	0.06	50	59	M	1	0	N	P	3006	0
871	51	25.0865	2.13529	2.70226	11	107	M	1	1	3	0	0	0	1	0	0	1	0	4	0	2.3	50	330	M	1	0	N	P	2081	0
872	30	22.8395	0.266238	0.235455	1.5	132	M	1	1	3	1	0	0	1	0	0	0	0	5	0	0.15	35	68	F	0	0	P	P	4004	0
873	31	19.1358	1.00579	1.17454	11.8333	89	M	1	0	3	0	0	0	0	0	0	0	0	5	0	0.055	27	106	M	1	0	P	P	2608	0
874	64	28.3984	1.29623	1.92197	17.7167	124	F	1	1	3	1	0	0	1	0	0	0	0	4	0	0	67	56	M	1	1	P	P	2409	0
875	56	19.5965	1.03268	1.76318	31.3833	126	M	1	1	3	1	0	0	1	1	0	0	0	4	1	0.15	31	66	M	1	0	P	P	1758	0
876	24	19.2526	0.126396	1.41821	36	125	M	1	1	3	0	0	0	1	0	0	0	0	3	0	0.28	16	107	M	1	0	N	P	3451	0
877	26	22.806	2.7592	3.95346	23.2833	139	F	3	1	3	0	0	0	1	1	0	0	0	2	0	7	23	85	M	1	0	N	P	2845	0
878	29	21.2084	6.63713	11.2334	22	97	M	2	0	3	0	0	0	0	0	0	0	0	4	0	0.17	52	56	F	1	1	N	P	2372	0
879	33	20.3074	0.731483	0.933607	11	81	M	1	0	3	1	1	0	1	0	0	0	0	5	0	0.32	13	75	F	1	1	N	NA	4027	0
880	59	31.8878	1.62432	2.59274	26.5333	161	M	1	1	3	0	0	0	1	1	1	1	0	4	0	0.17	53	81	M	1	1	P	P	1782	0
881	63	23.2244	NA	3.62765	15.5333	159	M	2	1	3	1	0	0	1	1	0	1	1	4	1	0.24	60	133	M	1	0	N	P	1212	0
882	52	24.623	2.56288	3.92882	22.5	109	M	1	1	3	0	0	0	1	1	0	1	0	3	1	0.87	52	113	F	1	1	N	P	1037	0
883	36	24.9896	3.52295	3.7399	17.2	79	F	1	1	3	1	0	0	1	0	0	1	1	4	0	0.7	57	71	M	1	1	P	P	1825	0
884	46	24.0569	2.04923	3.24435	12.45	96	M	1	0	3	1	0	0	1	1	1	1	0	2	0	0.16	34	99	M	1	0	P	P	442	0
885	43	30.0408	0.118328	0.977413	3	118	M	1	0	3	0	0	0	1	0	0	0	0	3	0	0.2	37	61	F	0	0	N	N	1291	0
886	61	23.8751	0.0457177	0.829569	18.3667	76	F	1	0	3	0	0	0	1	0	0	1	0	2	0	0.05	53	93	M	1	1	N	N	2561	0
887	46	25.8806	0.145221	0.81588	24.95	170	M	1	0	3	1	0	0	1	0	0	0	0	2	0	1.1	50	77	F	1	1	P	P	1717	0
888	39	31.378	1.92014	2.61739	1.05	149	M	1	1	3	1	0	0	1	1	0	1	0	3	0	0.14	39	57	F	0	0	P	P	3521	0
889	46	19.9594	4.09577	3.80287	38.3833	138	M	1	1	3	0	0	0	1	0	0	0	0	3	0	0.08	49	65	M	1	0	P	P	2823	0
890	64	22.9334	NA	3.03354	19.1	156	M	1	0	3	1	0	0	1	1	1	1	0	1	1	0.13	60	110	F	1	0	N	P	441	0
891	56	18.6719	2.22403	1.26215	19.6667	76	F	1	1	3	1	0	0	1	0	0	0	0	5	1	0.1	55	84	F	1	0	P	P	1850	0
892	49	26.0617	0.392634	1.22108	1.78333	107	M	1	1	3	0	0	0	1	1	0	0	0	0	0	0.2	49	66	M	0	0	N	P	1681	0
893	41	21.3593	4.88104	5.89185	12	160	M	1	1	3	0	0	0	1	0	0	1	0	6	0	1.07	34	72	F	1	0	N	NA	2054	1
894	64	24.977	0.562059	2.6475	27	112	M	1	0	3	1	0	0	1	1	0	1	0	3	0	0	61	56	M	1	1	P	P	690	0
895	51	18.2857	1.98469	1.71663	31.9333	109	F	2	0	3	1	0	0	1	1	0	0	0	3	0	0.08	41	42	M	1	1	P	P	2457	0
896	73	19.0451	0.150599	2.55168	13.5	102	M	1	1	3	1	0	0	1	0	0	0	0	4	0	0.18	70	64	M	1	1	N	P	1134	0
897	76	29.34	0.984275	1.28405	17	171	M	1	0	3	1	0	0	1	0	0	1	0	3	0	1.05	69	72	M	1	1	P	P	2054	0
898	46	34.0866	0.180181	2.87748	27.7	143	M	1	0	3	1	0	1	1	1	0	0	0	4	0	0.28	22	108	M	1	0	N	P	1855	1
899	40	23.1834	3.51757	2.9514	18.4667	199	M	1	1	3	0	0	0	1	0	0	0	0	3	0	0.4	45	102	F	1	1	N	P	1520	0
900	32	21.0498	4.163	5.68925	23	125	M	2	0	3	1	0	0	1	0	0	0	0	1	0	0.24	47	175	F	1	0	N	P	4055	0
901	58	22.7732	3.67355	5.68104	34.85	170	F	1	0	3	1	0	0	1	0	0	0	0	3	0	0.13	50	73	F	1	1	N	N	4149	0
902	68	30.173	0.462555	1.46749	10.2167	221	M	1	0	2	1	0	1	1	1	1	1	0	5	0	0.78	70	61	M	1	0	P	P	1119	0
903	60	26.5731	1.33388	1.7796	21	150	M	1	1	3	0	0	0	1	0	0	1	0	2	0	0.15	71	60	M	1	1	P	P	2167	0
904	53	14.8502	0.868636	5.28131	26.5	131	M	3	1	3	1	0	0	1	1	0	0	0	1	0	0.17	46	71	M	1	0	N	P	2490	0
905	45	24.0221	NA	4.06571	0.533333	143	F	1	0	3	0	0	0	1	0	0	0	0	2	0	0.09	69	71	M	0	0	P	P	471	0
906	31	26.8407	3.4853	4.12594	33.6667	85	F	2	0	3	1	0	0	0	0	0	0	0	1	0	0.29	57	92	M	1	0	P	P	2871	0
907	67	27.0552	2.14335	0.238193	17.55	93	F	1	0	3	1	0	0	1	1	0	1	0	5	0	0	70	45	F	1	1	N	P	1339	0
908	22	18.3655	NA	0.947296	1	142	M	1	0	3	0	0	0	0	1	0	0	0	2	0	1.2	44	NA	F	0	0	N	P	4565	0
909	46	20.3816	4.87566	5.11704	31.9667	97	M	1	1	3	0	0	0	1	0	0	0	0	2	0	0.06	41	66	M	1	1	N	P	2072	0
910	55	29.0688	0.443731	1.23751	24	155	M	1	0	3	0	0	0	1	1	0	1	0	4	0	1.39	47	63	F	1	1	N	P	3569	0
911	41	17.11	1.64584	17.7084	23.2833	84	F	3	0	3	1	0	0	1	1	1	0	1	NA	0	0	47	77	M	1	0	N	P	2097	0
912	67	27.1203	NA	7.52635	17	174	F	1	1	3	0	0	0	0	0	0	1	1	2	0	0.63	63	107	M	1	1	N	P	465	0
913	43	28.1853	0.607776	0.605065	27.9	131	M	1	0	3	0	1	0	1	0	0	0	0	0	0	0	45	131	M	1	0	P	P	2302	0
914	44	24.8163	0.354984	0.922656	2.6	113	M	1	0	3	1	0	0	1	0	0	1	0	3	0	0.23	37	104	M	0	0	P	P	2388	0
915	31	28.0277	0.814851	1.20192	16.6333	123	M	1	1	3	1	0	0	1	1	0	0	0	5	0	0.17	36	78	M	1	0	P	NA	4584	0
916	57	25.7937	1.55171	1.69747	11.4	97	F	2	0	3	1	0	0	0	0	0	1	0	1	0	0	38	60	M	1	0	P	P	625	0
917	61	28.3782	2.69465	3.25257	43.6667	94	M	1	0	3	0	0	0	1	0	0	1	0	3	1	0.11	50	108	F	1	1	P	NA	3725	0
918	54	20.2374	NA	0.813142	28.2833	132	M	1	1	3	1	0	0	1	0	0	0	0	2	0	0.2	55	69	M	1	1	N	P	600	0
919	46	20.0692	4.25712	4.98563	18.0833	109	M	1	0	1	1	0	0	1	0	0	1	0	NA	0	0	48	79	F	1	1	N	P	1976	0
920	31	21.6713	3.04157	14.9624	32.25	80	M	1	0	3	0	1	0	1	0	0	0	0	3	0	0.24	24	52	M	1	0	P	P	3393	0
921	33	24.3323	3.32126	3.67693	23.5	128	M	1	0	2	0	0	0	1	0	0	0	0	1	0	0.14	26	209	M	1	0	N	P	834	0
922	52	22.7903	1.58129	7.00616	22.6667	93	F	1	0	3	1	0	0	1	0	0	0	0	3	0	0	32	90	M	1	1	N	P	2750	0
923	38	20.9566	1.8798	2.19576	18.3333	86	F	1	0	2	1	0	0	1	0	0	0	0	3	0	0	39	64	M	1	0	N	P	1930	0
924	67	27.9904	0.282374	1.18823	12.5333	170	M	1	0	3	1	0	0	1	0	0	0	0	3	0	0.22	72	29	M	1	1	P	P	1392	0
925	54	20.6575	2.07612	0.399726	38.3833	115	M	1	0	3	0	0	0	1	0	0	1	0	0	0	0.12	46	65	M	1	0	N	P	3561	0
926	38	22.5466	1.30161	1.11157	16.5333	84	F	1	0	3	1	0	0	1	1	0	0	0	1	0	0.2	24	341	F	1	0	N	P	2506	1
927	42	21.6296	NA	0.533881	30.45	148	M	1	1	3	0	0	0	1	0	0	0	0	3	0	0.11	45	80	F	1	0	P	P	1598	0
928	41	21.1073	3.39656	5.66735	1.33333	163	M	1	0	3	1	0	0	1	0	0	0	0	0	0	0.43	39	72	F	0	0	N	P	2542	0
929	52	30.0712	0.51903	11.1978	18.3333	158	M	1	0	3	0	0	0	1	1	1	0	1	3	0	0.2	55	51	F	1	1	P	P	2872	0
930	51	24.8971	1.62163	1.80972	8	228	M	1	1	3	1	0	0	1	0	0	0	0	1	0	0	50	61	F	1	1	P	P	2135	0
931	59	22.921	0.228588	0.651608	23.9	92	M	1	0	3	0	0	0	1	0	0	1	0	3	0	0.64	44	115	M	1	1	N	P	3804	0
932	55	22.0932	1.39304	1.0486	28.05	264	M	1	0	2	0	0	0	1	1	1	1	0	6	1	0.38	51	87	M	1	1	N	P	1857	0
933	29	19.8347	1.6055	2.34908	13.5333	128	M	2	1	3	0	0	0	1	0	0	1	0	3	0	0.13	32	49	M	1	0	N	P	871	0
934	50	27.6172	1.39304	0.859685	11.9667	132	M	1	1	3	1	0	0	1	1	0	1	0	6	0	0.08	53	80	M	1	1	N	P	2397	0
935	62	24.0346	1.73996	2.17659	19.4167	115	F	1	0	1	1	0	0	1	0	0	0	0	4	0	0	47	79	F	1	1	N	P	1901	0
936	27	18.4911	2.06267	3.06366	21	76	F	1	0	3	0	0	0	0	0	0	0	0	4	0	0.12	20	111	M	1	0	N	N	380	0
937	57	24.9904	0.379188	0.960986	27	88	F	1	0	3	0	0	0	1	0	0	1	0	2	0	0.1	19	127	M	1	0	P	P	1137	0
938	59	27.102	0.164046	1.93018	12	157	M	1	0	3	1	0	0	1	1	0	1	0	4	0	0.1	57	71	M	1	1	N	NA	3664	0
939	31	21.0517	NA	8.82957	16	85	F	1	0	3	0	0	0	0	1	0	0	0	3	0	0.05	21	89	M	1	0	N	N	663	0
940	62	24.5578	0.338849	1.20465	11.3667	63	F	1	0	3	1	0	0	1	1	0	1	0	2	0	0.07	50	54	M	1	1	P	P	1885	0
941	47	20.1793	NA	2.22861	33.1667	71	F	1	0	3	0	0	0	0	0	0	0	0	4	0	0.1	48	77	F	1	0	N	P	1920	0
942	27	23.6678	1.79644	1.31691	26.75	149	F	1	0	3	0	0	0	1	0	0	0	0	4	1	0.07	28	79	M	1	0	P	P	1552	1
943	61	16.494	3.40731	5.11978	29	91	F	1	0	2	1	0	0	1	1	0	0	0	3	1	0.13	60	74	M	1	1	P	NA	1396	0
944	58	23.4075	0.847122	1.1937	20.1	121	M	1	0	3	0	0	0	1	0	0	0	0	3	0	0.44	59	266	M	1	0	P	P	3096	0
945	31	22.006	2.18638	1.99589	25.3333	139	F	3	0	3	1	0	0	1	1	0	0	0	3	1	0.1	55	292	M	1	0	P	P	1979	0
946	41	20.1956	NA	2.83094	29.6667	71	F	2	0	3	1	1	0	0	0	0	0	0	3	0	0.14	20	88	M	1	0	P	P	1066	0
947	48	23.8445	3.29167	4.4627	14.9833	144	M	1	0	3	1	0	0	1	0	0	0	0	4	0	0	50	330	M	1	0	N	P	2081	0
948	60	25.6173	0.365742	0.602327	3	141	M	1	1	3	1	0	0	1	0	0	1	0	5	0	0.24	54	52	F	0	0	P	P	857	0
949	41	25.5937	4.54757	5.37714	25.8333	116	M	1	0	3	1	0	0	1	1	0	1	0	2	0	0.07	39	28	F	1	1	N	P	2203	0
950	21	18.726	0.303888	0.919918	2.5	86	F	1	1	2	1	0	0	1	1	0	0	0	1	0	0.2	62	87	M	0	0	P	N	2081	0
951	52	19.7742	3.75961	2.85832	19	150	M	1	0	3	0	0	0	1	1	0	0	0	2	0	0.15	64	138	M	1	1	P	P	1072	0
952	46	27.2377	3.67086	2.55989	13.4667	137	M	1	0	2	1	0	0	1	0	0	0	0	1	0	2.3	33	112	M	1	1	N	P	1400	0
953	58	24.093	NA	1.7796	17.1167	90	F	1	0	3	1	0	0	1	0	0	0	0	2	0	0.02	55	39	M	1	1	P	P	1304	0
954	45	21.9261	0.564748	22.8966	43	83	F	2	0	3	1	0	0	1	0	0	0	0	0	0	0	34	118	M	1	0	P	P	2834	0
955	43	20.9573	0.605087	23.4935	28.5833	106	M	4	1	3	0	1	0	1	1	1	0	0	0	0	0.07	17	76	F	1	0	N	P	1931	0
956	54	26.1224	NA	1.50856	15.6667	127	M	1	0	3	1	0	1	1	1	1	1	1	4	0	0.32	53	51	F	1	1	P	P	1441	0
957	56	29.7143	3.19486	3.46886	17.05	142	M	1	0	3	1	0	1	1	1	0	0	0	3	0	0.08	57	68	M	1	0	N	P	1893	0
958	43	28.6661	0.0134464	2.05886	20.3333	68	M	1	0	3	0	0	0	1	1	1	1	0	4	0	0.36	32	72	M	1	0	N	P	1693	0
959	46	27.1468	3.36966	0.320329	15.3	140	M	1	0	3	1	0	0	1	0	0	0	0	2	0	0.34	50	44	F	1	1	N	P	781	0
960	59	21.9713	4.67665	12.4901	13.8	217	M	2	0	3	1	0	0	1	1	1	1	1	3	1	0.39	52	119	M	1	1	N	N	1241	0
961	43	24.3827	0.736862	0.81588	30.2667	155	M	1	0	3	0	0	0	1	1	0	0	0	4	0	0.2	49	130	M	1	1	N	P	837	0
962	53	30.6703	0.564748	3.03354	18.2667	111	F	2	0	3	1	0	1	1	1	0	1	0	4	0	0.11	55	99	M	1	1	P	P	547	0
963	32	23.0469	5.03164	4.67625	16.3	105	M	1	0	3	1	0	0	1	0	0	1	0	2	0	0.33	37	145	M	1	1	N	P	2594	0
964	56	27.1706	0.37112	1.24572	28.6667	169	M	1	0	3	1	0	0	1	0	0	1	1	3	1	0.04	55	74	M	1	1	N	P	3478	0
965	59	25.2595	3.70044	5.76591	28.9167	177	M	1	0	3	0	0	0	0	0	0	0	0	2	0	0.44	54	119	M	1	0	P	NA	4342	0
966	46	20.5986	0.680387	0.881588	18	105	M	1	0	3	0	0	0	1	0	0	0	0	2	0	0.15	17	110	M	1	0	N	NA	3883	0
967	24	22.5124	1.18059	3.84942	14.8667	70	F	1	0	3	0	1	0	1	0	0	0	0	4	0	0.12	28	74	F	1	1	P	P	2063	0
968	61	21.7738	0.029582	1.27036	13.4167	84	M	1	1	3	0	0	0	1	1	0	1	0	3	0	0.126	25	107	M	1	0	P	P	2357	0
969	49	22.5896	0.492138	23.7892	28.25	118	M	2	0	3	1	1	0	0	0	0	0	0	0	0	0.04	38	165	M	1	1	N	P	2280	0
970	49	20.9407	3.38311	4.5859	13	79	M	1	0	3	0	0	0	1	0	0	0	0	4	0	0.22	40	53	F	1	0	N	P	1994	0
971	59	26.6772	NA	0.183436	22.5833	76	M	1	1	3	1	0	0	1	0	0	0	0	3	0	0.19	17	128	M	1	0	P	P	1455	0
972	62	18.5901	1.64046	2.19576	19.1667	170	F	1	1	3	1	0	0	0	0	0	0	0	4	0	0.18	67	89	F	1	1	N	P	2200	0
973	22	21.4573	3.88063	3.87953	18.05	118	M	2	0	3	0	0	0	1	0	0	0	0	2	0	0.08	59	85	M	1	0	P	P	3814	0
974	63	31.2341	NA	3.8193	16.0333	159	M	1	1	3	1	0	1	0	0	0	1	0	2	0	0.22	59	63	F	1	1	N	P	596	0
975	30	24.6755	2.24823	2.3217	10	113	M	1	0	3	1	0	0	1	1	0	0	0	1	0	0.2	33	65	M	1	0	P	P	1583	0
976	34	25.9287	1.45221	3.58385	12.6333	70	F	1	1	3	1	0	0	0	0	0	0	0	4	0	0	28	127	M	1	0	P	P	1167	0
977	38	19.3772	NA	7.42779	16.3333	127	M	1	0	3	1	0	0	0	0	0	0	0	4	0	0.07	27	63	M	1	0	P	N	1131	0
978	57	21.551	NA	2.61465	29.4167	112	M	1	0	3	1	0	1	1	0	0	0	0	4	0	0.08	57	73	M	1	1	N	P	568	0
979	40	19.1975	NA	1.48392	20.4167	95	M	2	1	3	1	0	0	1	0	0	1	0	0	0	0.1	15	72	M	1	0	N	N	889	0
980	42	18.1764	4.68472	4.91444	16.2	108	M	1	NA	3	1	0	0	0	0	0	0	0	4	0	0.43	50	162	F	1	1	N	P	1226	0
981	56	24.8016	4.94827	7.67967	18.75	121	F	1	0	3	1	0	0	1	0	0	0	0	4	0	1.44	66	69	F	1	1	P	P	2032	0
982	61	23.2311	NA	19.217	19.7667	218	F	2	1	3	1	0	0	0	1	0	0	0	3	0	1	50	165	M	1	0	P	P	591	0
983	66	27.7365	NA	2.70773	12.5	128	F	1	0	3	1	0	0	1	0	0	0	1	NA	0	0.1	64	97	M	1	1	N	P	852	0
984	75	24.3827	0.44642	3.01437	36.8	239	M	1	0	3	1	0	0	1	1	0	1	0	3	0	0.38	71	76	F	1	0	P	P	2179	0
985	30	20.8889	1.67811	1.36619	1.11667	69	F	1	0	3	0	0	0	1	0	0	0	0	3	0	0.06	48	59	F	0	0	P	P	2324	0
986	25	22.4982	0.637358	2.23135	2.83333	106	M	1	1	3	1	0	0	1	0	0	0	0	3	0	0.017	32	NA	M	0	NA	P	P	1058	0
987	54	25.1429	6.23374	7.50992	19	141	M	2	0	3	1	0	0	1	1	0	1	0	4	1	0.12	48	103	M	1	1	N	P	1475	0
988	41	38.0623	0.55668	6.0397	1.75	138	M	1	0	3	1	0	1	0	0	0	0	0	3	0	1.16	41	57	F	0	0	P	P	1060	0
989	51	24.3911	4.05005	3.8768	36	178	M	1	0	3	1	0	0	1	1	0	0	0	3	0	0.26	48	39	M	1	1	P	NA	3365	0
990	49	21.9076	2.40421	1.01027	15.1167	64	F	1	0	3	1	0	0	1	0	0	0	0	2	0	0.2	44	47	F	1	1	N	P	1199	0
991	42	22.0968	2.76727	2.97604	22.35	136	M	2	1	3	1	0	0	1	0	0	1	0	3	0	0.36	56	67	M	1	1	N	P	1190	0
992	45	21.4692	0.196317	0.514716	33	110	F	1	0	3	0	0	0	1	0	0	1	1	2	0	0	18	129	F	1	0	P	P	1662	0
993	70	26.1583	3.65473	4.31485	17.35	86	M	2	1	3	1	0	0	1	1	0	1	0	1	0	0.33	27	44.3	M	1	0	P	P	1183	0
994	41	21.6041	NA	2.59001	15	97	M	1	0	3	1	0	0	0	0	0	0	0	2	0	0.15	39	96	M	1	1	N	P	513	0
995	50	27.1111	0.357674	0.498289	17.3333	202	F	2	0	3	0	0	0	1	1	0	0	0	2	0	0.41	49	63	M	1	1	N	P	3740	0
996	57	23.03	1.68618	2.17933	22.5833	164	M	1	0	3	0	0	0	1	0	0	0	0	1	0	0.15	53	69	F	1	1	N	P	972	0
997	56	30.1162	0.467934	1.51951	31.1333	158	M	1	1	3	0	0	0	1	1	0	0	0	6	0	2.64	52	102	M	1	1	N	NA	1407	0
998	51	21.4692	0.626601	1.94661	15.1667	142.48	M	2	1	3	1	0	0	1	1	0	0	1	3	0	0.11	59	64	F	1	1	P	P	1532	0
999	52	26.0617	0.653494	2.77892	15.4833	95	M	2	0	3	0	0	1	1	1	0	1	0	3	0	0.14	48	69	M	1	0	P	NA	4050	0
1000	58	20.5078	3.24327	1.31143	20.05	137	M	1	1	3	1	0	0	1	1	0	1	0	2	0	0.18	62	53	F	1	1	NA	P	917	0
1001	57	21.2031	1.1295	1.4757	23.7333	167	M	1	1	3	0	0	0	1	0	0	0	0	2	0	0	60	90	M	1	1	N	P	1751	0
1002	45	21.3839	3.38849	4.82136	1.6	108	M	1	1	3	0	0	0	1	1	1	0	0	2	0	0.04	21	64	F	0	0	P	P	3752	0
1003	68	21.4179	0.0968139	0.0465435	17	141.6	M	1	0	2	1	0	0	1	0	0	1	0	3	0	0.3	74	88	M	1	1	N	P	1284	0
1004	60	24.3824	4.30822	5.16359	12.5	108	F	1	0	3	0	0	0	1	1	0	0	0	4	0	0	59	99	M	1	1	N	P	1807	0
1005	54	25.4581	2.44455	3.32649	12	101	M	1	1	3	0	0	0	1	0	0	1	1	2	0	0.19	57	132	M	1	0	P	NA	3570	0
1006	35	21.551	0.389945	7.66872	9.2	106	M	1	0	3	1	0	0	0	0	0	0	0	3	0	0.18	47	58	M	1	1	N	P	2689	0
1007	35	26.3957	0.118328	3.9206	21.75	131	M	2	0	3	1	0	0	0	1	0	0	0	4	0	0.18	37	123	M	1	0	N	P	1924	0
1008	49	26.7299	NA	0.457221	14	154	M	1	0	3	1	0	0	0	1	0	0	0	4	0	0.14	51	61	M	1	1	N	P	1307	0
1009	71	22.9441	0.142532	0.405202	18.5	93	M	2	0	3	1	0	0	1	0	0	0	1	5	1	0.1	41	91	M	1	1	N	P	2415	0
1010	64	22.4913	0.290442	3.16769	16.8	247	M	1	0	3	1	0	0	1	1	1	0	0	6	0	0	74	83	M	1	1	P	NA	3447	1
1011	56	24.8889	1.26127	4.08487	34.9167	182	M	1	0	3	1	0	0	1	1	0	0	0	5	0	0.1	55	103	M	1	1	N	P	1518	0
1012	45	27.7447	NA	6.63107	18.9833	277	M	2	0	3	1	1	0	0	0	0	0	0	4	1	3.34	58	78	M	1	NA	N	P	460	0
1013	65	23.6614	5.10425	5.53593	14.7833	78	M	1	0	3	1	0	0	1	1	1	1	0	5	1	0.11	56	67	F	1	1	P	P	638	0
1014	48	20.3125	0.634669	1.25667	17.8333	146	F	1	0	3	0	0	0	1	1	0	0	0	4	1	2.9	58	48	F	1	1	P	P	595	0
1015	24	22.7732	0.368431	1.86448	27	728	M	1	0	3	1	1	0	1	1	0	0	0	3	0	0.3	49	363	M	1	1	P	P	537	0
1016	66	23.9361	0.74224	3.54004	17.0833	118	M	2	1	3	1	0	0	1	1	0	1	1	3	0	0.19	74	51	M	1	1	N	P	2021	0
1017	52	21.2031	2.33429	0.317591	11.35	81	F	1	0	3	1	0	0	1	0	0	0	0	4	0	0.22	49	115	M	1	0	N	P	560	0
1018	61	23.2912	0.917043	0.0821355	13.0833	179	M	1	1	3	0	0	0	1	0	0	0	1	4	0	0.15	62	90	M	1	1	N	P	1991	0
1019	55	25.2363	0.952004	4.29295	16.4167	107	M	1	0	3	1	0	1	1	1	1	0	0	4	0	0	51	64	F	1	0	P	P	1865	0
1020	50	24.9337	3.77036	4.70637	11.5	139	M	1	0	3	1	0	0	1	0	0	0	0	5	0	0.1	32	74	M	1	1	P	P	366	0
1021	18	18.1449	0.344227	0.44627	38.2667	114	M	1	1	3	1	0	0	0	0	0	0	0	2	0	0.14	39	39	F	1	0	N	P	2859	0
1022	64	25.5367	1.16177	1.1499	0	100	F	1	0	3	0	0	0	1	0	0	0	0	0	0	0	67	91	F	0	NA	N	P	1621	0
1023	47	19.4211	2.64356	1.32512	2	92	F	1	0	3	1	0	0	1	0	0	0	0	3	0	0.11	36	91	M	0	0	N	P	1221	0
1024	73	24.2188	2.46607	2.59274	15.9	101	F	2	0	3	1	0	0	1	1	1	0	0	1	0	0.11	67	97	F	1	0	P	P	1752	0
1025	47	24.4857	5.83304	6.20945	36	270	M	1	0	3	0	0	0	1	0	0	0	0	6	1	0.39	51	162	F	1	1	P	P	905	0
1026	59	21.1073	1.74534	0.654346	15.5	115	M	2	0	3	1	0	0	1	1	0	0	1	4	0	0.2	59	53.1	M	1	0	P	P	1191	0
1027	57	22.4913	2.55481	3.35934	1.55	93	M	1	1	3	0	0	0	1	0	0	1	0	1	0	0.19	34	66	M	0	0	N	P	1701	0
1028	54	20.5457	1.50868	2.55441	14.0833	83	F	1	0	3	1	0	0	1	0	0	0	0	3	0	0	48	84	M	1	0	N	N	2427	0
1029	48	23.8895	3.72196	3.34839	22	123	M	1	0	3	1	0	0	1	1	1	0	0	5	0	0.41	48	69	F	1	1	N	NA	3146	0
1030	50	25.7959	0.435663	0.974675	2	99	M	1	0	3	1	0	0	1	0	0	0	0	4	1	0.1	43	65	F	0	0	P	P	2152	0
1031	49	21.3281	2.27513	2.81999	28	104	F	2	0	3	1	0	0	1	0	0	0	1	2	0	0.2	67	73	F	1	1	P	P	2483	0
1032	23	22.6757	0.145221	0.681725	18.3833	160	M	1	0	3	0	0	0	1	0	0	0	0	2	0	0.16	44	44	M	1	1	N	P	1656	0
1033	58	26.9598	0.513652	2.7707	1.28333	148	M	1	0	3	1	0	0	1	1	0	0	1	6	0	0.16	57	53	F	0	0	N	P	2051	0
1034	64	27.4691	4.73582	5.80151	18	170	M	1	0	3	0	0	0	1	0	0	0	1	1	1	0.22	77	151	M	1	1	N	P	1439	0
1035	57	25.932	NA	1.39357	11.1667	92	F	1	0	3	1	0	0	1	0	0	0	0	4	0	0.61	57	54	F	1	1	P	P	1917	0
1036	44	22.8329	3.04426	2.32717	14.5	84	F	1	0	3	0	0	0	1	0	0	0	0	5	0	0.32	27	79	M	1	0	N	P	3818	0
1037	68	24.2587	4.17376	3.97262	12	102	M	2	0	3	1	0	0	1	1	1	0	0	4	0	0.67	24	107	M	1	0	P	NA	2891	1
1038	64	30.2618	NA	2.35729	29.6833	78	F	1	0	2	1	0	1	1	1	0	1	0	0	0	0.37	41	62	M	1	1	N	P	1957	0
1039	57	23.8754	4.3378	4.41068	21.1667	120	M	1	1	3	0	0	0	1	1	1	0	0	4	0	0.15	57	63	M	1	1	N	P	3118	0
1040	60	26.343	NA	1.30595	20.1667	137	M	1	0	3	0	0	0	1	0	0	0	0	3	0	0.28	57	104	M	1	1	P	P	1613	0
1041	46	31.8773	1.37153	1.76318	0	188	M	1	0	3	0	0	0	1	0	0	0	0	6	0	0.6	50	NA	F	0	NA	N	P	2139	0
1042	54	23.6614	4.57715	3.95893	29.7167	124	M	1	0	3	0	0	0	1	1	0	0	0	5	0	0.38	42	146	F	1	0	P	P	3908	1
1043	45	22.5981	0.190939	0.717317	2.5	125	M	1	0	3	0	0	0	0	0	0	1	0	3	0	0.29	40	87	F	0	0	N	P	906	0
1044	39	20.7956	3.43958	4.98015	17	120	M	1	1	3	0	0	0	1	0	0	0	0	3	0	0.19	56	91	M	1	0	P	P	1204	0
1045	33	19.1406	0.29851	1.28131	16	82	F	1	0	3	1	0	0	1	0	0	0	0	4	0	0.13	49	107	M	1	0	N	P	2890	0
1046	69	27.4691	0.642737	0.933607	16	120	M	1	0	3	0	0	0	1	0	0	1	1	1	0	0.18	47	301	M	1	0	N	P	3422	0
1047	39	24.8457	0.102192	0.410678	12.1	363	M	1	0	3	1	0	0	1	0	0	0	0	4	0	0.6	54	97	M	1	1	N	P	1084	0
1048	48	26.3753	4.47764	1.56605	20	116	M	2	1	3	1	0	0	1	1	0	1	0	1	0	0.61	47	56	M	1	1	N	P	1752	0
1049	33	22.3863	3.2594	3.63587	23.45	121	M	1	1	3	0	0	0	1	0	0	0	0	3	0	0.36	27	87	M	1	0	P	P	1806	0
1050	59	23.2874	NA	2.04791	20.35	100	M	1	0	3	1	0	0	0	1	1	0	0	4	0	0.16	58	81	M	1	0	P	P	1450	0
1051	52	16.0156	1.91745	7.85489	28	283	M	1	0	3	1	0	0	1	1	0	0	0	6	0	1.16	59	152	M	1	1	P	P	460	0
1052	57	24.677	3.82953	5.79877	17	169	M	1	0	3	1	0	1	1	1	0	0	0	3	0	0.75	68	104	F	1	1	P	P	2050	0
1053	41	21.0962	0.728794	0.925394	23.4167	113	M	1	0	3	1	0	0	1	0	0	0	0	3	0	0.16	39	230	M	1	0	N	P	3691	0
1054	46	22.6474	0.524409	1.55784	17	112	M	1	0	3	0	0	0	1	0	0	0	0	4	0	0.17	60	65	M	1	1	N	P	2669	0
1055	52	23.3011	2.31278	9.10062	12	137	M	1	1	3	0	0	0	1	1	0	0	0	5	0	0.07	46	167	M	1	0	P	P	2669	1
1056	31	22.6811	2.36925	2.74059	17.75	99	M	2	0	3	0	0	0	1	1	0	0	0	2	0	0.25	55	85	M	1	1	N	P	2204	0
1057	43	19.5965	3.01737	3.88501	18.5833	128	F	2	0	3	0	0	0	1	0	0	0	0	1	0	0.68	67	118	M	1	1	P	P	1438	0
1058	53	28.7197	5.27098	6.41205	36.7667	142	M	2	1	3	0	0	0	1	1	1	0	0	3	0	0.24	57	61	M	1	1	N	P	2237	0
1059	31	14.8729	1.34733	1.32238	14.6667	103	F	2	1	3	0	0	0	1	0	0	0	0	2	0	0.13	36	85	M	1	1	N	P	1505	0
1060	66	19.7742	10.8943	23.0965	35	75	M	2	1	3	1	0	0	1	1	0	0	0	0	0	0.18	55	41	M	1	1	N	P	1423	0
1061	42	19.6283	1.61357	2.20945	22.45	100	F	2	1	3	0	0	0	1	0	0	0	0	1	0	0.11	40	87	M	1	0	N	P	3215	0
1062	63	22.8395	2.46338	3.00616	12.3167	368	M	2	0	3	1	0	0	1	1	1	0	1	4	1	0.78	64	49	F	1	1	P	P	861	1
1063	53	24.3945	0.591641	0.709103	21.0667	151	M	3	0	3	1	0	0	1	1	1	1	0	2	0	0.1	50	158	M	1	1	N	P	1935	0
1064	50	21.8211	0.424906	11.0281	26.7333	114	F	3	0	3	0	0	0	0	1	0	1	0	1	0	0.09	58	62	F	1	0	P	P	1492	0
1065	51	26.2596	0.102192	0.785763	27.5333	196	M	2	0	3	0	0	0	1	1	1	0	1	5	0	0.93	61	124	M	1	1	N	P	690	0
1066	45	18.5828	6.75815	6.69952	19.5667	110	F	2	0	3	1	0	0	1	1	0	0	1	3	0	0.03	50	71	F	1	1	P	P	2099	0
1067	50	34.6316	1.31237	2.21218	30	114	F	2	0	3	1	0	0	1	1	0	0	1	4	1	0.04	47	83	M	1	1	P	P	583	0
1068	62	20.7612	2.7592	2.58179	21.3	172	M	3	0	3	1	0	0	1	1	1	1	0	1	0	0.27	68	98	M	1	1	P	P	1937	0
1069	39	22.8374	1.43338	0.936345	14.6167	260	F	2	0	2	0	0	0	1	1	0	0	0	4	0	0.83	45	124	M	1	1	P	P	1160	0
1070	42	21.3839	0.943936	2.10815	31.5333	139	M	2	0	3	1	0	0	1	1	1	1	0	4	1	0.81	47	77	M	1	1	N	N	2170	0
1071	51	19.563	3.01199	3.36482	30	68	F	2	0	3	0	0	0	1	1	0	1	0	3	0	0.03	44	118	F	1	0	P	P	2338	0
1072	60	29.4118	0.957382	1.71116	16.35	214	M	2	0	3	0	0	1	1	0	0	0	0	3	0	0.21	52	63	F	1	1	N	P	1361	0
1073	47	28.0816	5.08004	3.90144	26.4667	138	F	2	0	3	1	0	0	1	1	1	0	0	NA	0	0.24	55	131	M	1	1	N	P	1691	0
1074	61	30.4688	0.454488	0.856947	2.4	44	F	2	1	3	0	1	0	1	1	0	1	1	1	0	0.15	39	86	M	0	0	N	P	2373	0
1075	40	18.9619	3.886	4.59411	31.6167	237	M	3	0	3	1	0	0	1	1	1	1	0	3	0	0.8	59	99	M	1	1	P	P	1665	0
1076	46	22.9398	0.726105	1.37988	37.5167	205	F	2	1	3	0	0	0	0	1	0	1	1	1	0	0.35	64	44	F	1	0	P	N	2946	1
1077	57	23.8367	1.38767	0.73922	21.5	175	M	2	1	3	1	0	0	1	1	0	0	1	3	0	0.11	61	118	F	1	1	N	P	490	0
1078	66	19.2653	NA	2.87748	16.65	372	M	3	1	3	1	0	0	1	1	0	0	0	3	0	1.04	58	254	M	1	0	P	P	626	0
1079	60	20.984	6.8711	17.6345	31.75	140	M	5	1	3	0	0	0	1	1	0	1	0	0	0	0.2	22	246	M	1	0	N	P	478	0
1080	52	17.8506	4.85145	4.99658	13	106	F	2	1	3	1	0	0	1	0	0	0	1	4	0	0.09	54	135	M	1	1	N	P	1291	0
1081	57	21.4536	1.705	1.88364	29.0833	92	F	2	1	3	0	0	0	1	0	0	1	1	4	0	0.14	53	107	M	1	1	N	P	1850	0
1082	55	30.4772	2.97703	4.79124	16.7833	129	F	2	0	3	1	0	0	1	0	0	1	0	1	1	0.09	53	50	F	1	1	N	N	940	0
1083	50	17.0403	7.61334	8.07118	16	249	M	2	1	3	0	0	0	1	0	0	0	0	2	0	0.44	61	50	F	1	1	N	P	905	0
1084	49	24.2382	1.86905	2.75428	34.3667	146	F	3	0	3	0	0	0	1	1	0	1	0	3	0	0.37	61	81	F	1	1	P	P	2323	0
1085	51	30.385	0.454488	2.75975	11.7833	126	F	2	0	3	1	0	0	1	1	0	0	1	1	0	0.35	50	143	M	1	1	N	P	779	0
1086	54	18.2531	1.70231	1.72758	23.3	203	M	2	1	3	1	0	0	1	0	0	0	0	6	0	0.66	58	74	F	1	0	N	P	1422	0
1087	43	25.8166	1.70231	3.29637	36.9167	152	M	2	0	3	0	1	0	1	1	0	0	0	4	1	0.15	52	61	M	1	0	N	P	980	0
1088	43	18.5911	5.24947	5.23751	1.26667	82	F	2	1	3	1	0	0	1	0	0	0	1	2	0	0.15	45	85	M	0	0	N	P	1734	0
1089	49	23.597	5.09349	5.78234	13	148	M	2	1	3	0	0	0	1	1	0	0	0	1	0	0.35	52	62	M	1	0	N	P	1636	0
1090	47	24.0238	1.81257	1.54689	23	125	M	2	1	3	1	0	0	1	0	0	0	0	2	0	0.61	76	48	M	1	1	P	P	1487	0
1091	73	25.7173	3.20293	4.10951	20	197	M	2	0	3	1	0	0	1	1	0	1	0	2	0	0.39	35	233	F	1	1	P	P	1711	0
1092	78	23.1111	2.99854	4.55578	22.4	81	F	2	0	3	1	0	0	1	0	0	0	0	2	1	0.42	76	59	F	1	0	N	P	551	1
1093	41	29.4078	13.3738	14.9459	38.8333	336	M	2	1	3	0	0	0	1	1	0	0	0	3	0	0.36	49	427	M	1	1	N	P	2312	0
1094	47	20.83	1.52751	2.24778	40.6	93	F	2	0	3	1	0	0	1	0	0	1	0	4	0	0.14	50	214	F	1	0	N	P	2850	0
1095	54	25.6896	4.66589	5.61259	20.05	182	M	2	1	3	0	0	0	1	0	0	0	0	NA	0	0.38	66	82	M	1	0	N	P	1463	0
1096	68	17.5781	0.150599	0.213552	10.1167	118	F	2	1	3	1	0	0	1	0	0	0	0	4	0	0	64	48	F	1	0	P	P	1150	0
1097	59	23.4509	0.726105	0.301164	23.1167	144	M	2	0	3	1	0	0	1	0	0	0	1	3	0	0.37	66	47	F	1	1	P	P	576	0
1098	66	28.6215	2.00351	2.24778	14.55	150	F	2	0	3	0	0	0	1	1	0	0	0	1	0	0.75	76	88	M	1	1	P	P	881	0
1099	34	19.9219	0.871325	2.52156	15.1833	247	M	2	0	3	1	0	0	1	0	0	0	0	3	0	0.11	52	169	M	1	1	N	P	587	0
1100	48	32.4219	0.341538	0.44627	9.95	101	F	2	0	2	0	0	0	1	1	0	1	1	3	0	1	50	83	F	1	1	P	P	1283	0
1101	51	24.3418	4.27057	6.48597	18.5667	91	F	2	1	3	1	0	0	1	1	0	1	0	3	1	0.07	15	79	M	1	0	N	P	1596	0
1102	57	18.5185	0.55668	2.28063	28.9167	91	M	2	0	3	1	0	0	1	1	0	0	0	4	0	0.22	49	85	M	1	0	P	P	1530	0
1103	66	32.8947	4.17107	5.20192	19.7	92	F	2	1	3	1	0	0	1	0	0	0	1	3	0	0.59	52	79	F	1	0	P	P	2016	0
1104	62	24.2382	0.398013	0.607803	20.3667	182	F	2	0	3	1	0	0	1	1	0	1	0	1	0	0.06	56	47	M	1	1	N	P	2040	0
1105	69	19.8413	0.599709	1.40178	13.9667	126	F	2	0	3	1	0	0	1	0	0	0	1	3	0	0.22	74	61	F	1	1	P	P	451	0
1106	38	23.4755	1.98469	5.8152	17.2167	130	F	3	1	3	0	0	0	1	1	0	0	0	0	0	1.11	57	89	F	1	0	P	P	1400	0
1107	53	28.7274	3.82953	9.46201	19.1833	214	M	2	0	3	1	0	0	1	0	0	0	0	1	0	0.31	70	70	M	1	1	P	P	780	0
1108	36	17.805	1.84753	2.73238	40.4333	80	F	3	0	3	1	0	0	1	0	0	1	0	1	0	0.14	47	67	M	1	1	N	P	990	0
1109	53	21.048	2.2563	2.27515	18.25	134	M	2	1	3	1	0	0	1	0	0	0	0	4	0	0.1	57	109	M	1	1	P	P	1042	0
1110	47	33.7149	0.976207	2.11636	14.05	126	F	2	0	3	0	0	0	1	0	0	1	1	4	0	0.12	49	88	M	1	0	N	P	548	0
1111	43	14.8788	3.77843	6.13005	17.8667	282	F	2	0	3	0	0	0	0	0	0	0	0	2	0	1.08	49	58	M	1	0	N	P	828	0
1112	32	24.3767	0.381877	1.013	2.13333	119	M	2	1	3	0	0	0	1	0	0	0	0	6	0	0.42	47	61	F	0	0	P	P	1726	0
1113	71	26.7759	1.45221	2.65024	40.25	166	F	2	0	3	1	0	0	1	1	0	0	0	0	0	0.51	62	265	F	1	1	N	P	1157	0
1114	31	21.7993	0.502895	0.273785	1.26667	79	F	2	0	3	1	0	0	1	0	0	0	0	3	0	0.08	20	49	F	0	0	P	P	2016	0
1115	76	23.1834	0.166735	0.62423	19.7	207	M	3	0	3	0	0	0	1	1	1	0	0	0	0	0.29	54	80	M	1	0	P	P	853	1
1116	62	20.9566	0.871325	1.89459	27.4167	70	F	2	0	3	1	0	0	1	1	0	1	0	3	0	0.32	56	43	F	1	1	P	P	1152	0
1117	33	20.9573	8.89075	9.99316	21.0667	150	F	3	1	3	0	0	0	0	0	0	0	0	1	0	0.25	36	80	M	1	1	N	P	1029	0
1118	32	21.4109	0.508273	0.936345	13.0667	96	F	1	0	3	0	0	0	1	0	0	0	0	3	0	0.11	25	54	F	1	0	N	P	4665	0
1119	29	21.6413	2.0815	3.44148	1.73333	102.7	F	2	0	3	1	0	0	1	0	0	0	0	1	0	0.05	24	97	M	0	0	N	P	1236	0
1120	47	24.1588	1.04613	7.83025	24	126	M	1	0	3	0	0	0	1	1	0	0	0	2	0	0.17	30	144	M	1	0	N	NA	4651	0
1121	54	22.2063	2.15411	4.23819	39.4833	115	F	1	0	3	1	1	0	0	0	0	0	0	4	0	0.16	46	244	M	1	1	N	NA	4642	0
1122	45	22.0604	7.58107	9.07324	20.7667	90	F	1	1	3	0	1	0	1	0	0	0	0	1	0	0	42	61	M	1	1	P	NA	4639	0
1123	34	17.301	4.00164	10.6776	35.6333	99	M	2	1	3	1	0	0	1	1	1	0	0	2	0	0.08	35	234	M	1	0	P	NA	4637	0
1124	63	16.1843	3.0093	4.29569	24.2167	219	F	1	0	3	1	0	0	1	1	0	0	0	5	0	0.17	66	83	M	1	1	N	NA	1920	0
1125	62	26.1493	0.925111	1.46749	18	152	M	1	0	3	1	0	0	1	1	0	1	0	4	0	0.34	66	83	M	1	1	N	NA	1438	0
1126	41	20.2449	2.12453	6.37645	37.1833	140	M	1	0	2	0	0	0	1	1	0	1	0	4	0	0.3	48	45	M	1	0	N	NA	3251	0
1127	25	22.3543	0.225899	0.511978	25.2833	110	F	1	0	2	0	0	0	1	0	0	0	0	5	0	0.06	14	84	F	1	0	P	NA	4595	0
1128	30	21.7502	0.709969	4.70363	24.6167	137	M	3	1	3	1	1	0	1	1	0	1	0	0	0	2.39	33	79	M	1	0	P	NA	876	0
1129	58	22.151	1.14294	2.95688	35	108	F	1	0	3	0	1	0	1	1	0	0	0	6	0	0.18	41	150	M	1	0	P	NA	2283	0
1130	68	22.0243	0.449109	0.514716	21.2667	261	M	2	0	3	0	0	0	1	1	1	1	0	3	0	2.46	75	54	F	1	0	N	P	1538	0
1131	72	25.462	3.81608	5.39083	18.7	135	F	2	0	1	1	0	0	1	1	0	0	0	3	0	0.15	36	78	M	1	0	P	NA	2083	1
1132	52	20.8611	3.25402	3.13484	18	82	F	2	1	1	0	0	0	1	0	0	1	1	2	0	0.06	27	95	M	1	0	N	NA	4576	0
1133	64	28.699	1.68349	4.06571	23	190	M	1	0	3	0	0	0	1	0	0	0	1	5	0	0.26	67	47	F	1	1	P	NA	2356	0
1134	68	26.079	4.35125	4.26557	27	183	M	1	0	3	0	0	0	1	1	0	0	1	4	0	0	67	47	F	1	1	P	NA	1172	0
1135	41	22.1453	0.368431	0.342231	36	135	M	1	0	2	0	0	0	1	0	0	0	0	4	0	0	38	210	M	1	0	N	NA	4543	0
1136	47	23.6128	2.181	2.50513	24.6667	77	F	1	1	2	0	0	0	1	0	0	0	0	3	0	0.07	55	57	F	1	0	P	NA	4542	0
1137	62	19.5312	0.395324	9.21561	31.4	104	F	1	0	3	1	0	0	1	0	0	0	0	6	0	0.22	65	85	F	1	1	P	NA	2935	0
1138	38	25.4028	1.72114	3.0089	38.9833	97	F	1	0	3	1	0	0	1	1	0	0	0	1	0	0.38	24	116	M	1	0	P	NA	1998	0
1139	38	23.4221	1.3285	2.14374	33.1667	86	F	2	0	3	1	1	0	1	0	0	0	0	2	0	0	22	134	M	1	0	P	NA	4525	0
1140	59	26.9274	6.76084	7.48802	18.8833	130	M	1	0	3	1	0	0	1	0	0	0	0	5	0	0.22	49	205	M	1	1	P	P	2067	1
1141	34	24.7245	3.24058	5.69473	41.7167	202	M	1	0	3	0	0	0	1	0	0	0	0	5	0	0.43	49	205	M	1	1	P	P	2739	0
1142	37	19.9432	0.661562	1.65914	12.75	110	M	1	1	3	0	0	0	0	0	0	0	0	4	0	0.09	34	197	M	1	0	N	NA	4514	0
1143	31	20.898	2.53868	2.47502	0.816667	86	M	1	1	3	0	0	0	1	0	0	0	0	4	0	0.09	32	70	M	0	0	P	NA	4508	0
1144	53	17.7778	0.266238	0.755647	15.75	54	F	1	0	3	0	0	0	0	0	0	0	0	4	0	0.07	34	197	M	1	0	N	NA	4514	0
1145	43	23.6713	11.3568	10.8474	24	144	M	2	0	3	0	0	0	1	0	0	0	0	5	0	0	48	71	F	1	1	N	NA	4507	0
1146	28	16.5607	4.11459	6.23409	28.8333	83	F	2	1	3	1	0	0	0	0	0	0	0	3	0	0.13	26	69	M	1	0	N	NA	4503	0
1147	52	22.8374	5.37048	5.73854	23.3833	138	F	2	1	3	1	0	0	1	1	1	0	0	1	0	0.66	68	105	M	1	1	P	NA	3737	0
1148	67	25.5296	6.7716	8.60233	28.2833	157	F	1	0	3	1	0	0	1	0	0	0	0	4	0	0.55	50	149	M	1	1	N	P	2940	0
1149	53	23.3234	4.17645	4.09582	17	98	M	1	0	3	0	0	0	0	1	1	0	0	3	0	0.08	49	54	M	1	1	P	N	2860	1
1150	50	21.6713	1.25051	0.50924	35.95	81	F	2	0	3	1	0	0	0	0	0	1	0	1	0	0.1	36	80	M	1	1	N	NA	4480	0
1151	36	23.4509	0.841743	1.18001	23.5833	147	M	1	1	3	0	0	0	1	0	0	0	0	4	0	0.18	37	117	M	1	0	N	NA	4463	0
1152	53	24.1221	4.46151	4.17796	16.5	84	M	2	0	3	1	0	0	1	0	0	1	0	3	0	0.3	31	45	M	1	0	P	NA	4459	0
1153	25	25.7959	NA	0.635181	30	758	M	1	0	3	0	0	0	1	1	0	0	0	4	0	8.15	33	70	M	1	1	N	P	473	0
1154	36	23.1837	8.34213	9.1499	17.8167	215	M	2	1	3	1	0	0	1	1	0	0	0	0	0	0.34	58	75	F	1	1	N	P	685	0
1155	45	20.3244	4.97516	5.72211	31.8333	93	F	3	0	3	1	0	0	1	1	0	0	0	1	0	0.9	37	8	F	1	1	N	P	3206	1
1156	55	21.3068	0.239346	0.511978	12	205	M	1	0	3	1	0	0	1	0	0	0	0	4	0	0.29	43	78	F	1	1	P	NA	4415	0
1157	44	21.6413	0.0860568	7.96715	17	135	F	1	0	3	0	0	0	1	0	0	1	0	4	0	0.17	43	78	F	1	1	P	NA	4415	0
1158	54	34.7205	1.37153	1.87269	36	119	M	1	0	3	1	0	0	1	1	0	1	0	4	0	0.62	59	85	F	1	0	P	N	3694	1
1159	54	14.4531	0.580884	1.18275	17.5667	119	F	2	0	3	0	0	0	1	1	0	0	0	3	0	0.28	49	88	M	1	1	N	NA	2084	0
1160	61	15.2344	0.672319	1.65914	23.25	96	F	3	0	3	0	0	0	1	1	0	0	0	2	0	0.13	36	97	M	1	0	N	P	1750	0
1161	50	26.9274	4.72775	5.85626	19	90	M	1	0	3	0	0	1	0	1	0	1	0	3	0	0.09	40	80	M	1	0	N	NA	3226	1
1162	63	25.9095	2.7592	3.78919	25.1333	150	M	2	1	1	1	0	0	1	1	0	1	0	1	0	0.14	52	130	M	1	1	P	N	3415	0
1163	74	23.597	0.664251	1.34428	17.6	127	M	3	1	3	1	0	0	1	1	0	1	0	1	0	0.08	60	74	M	1	1	N	P	486	0
1164	56	25.9259	1.95779	3.96715	33.25	138	M	1	1	3	1	0	0	1	1	1	1	0	3	0	0.14	43	101	M	1	1	N	NA	4385	0
1165	59	23.03	1.28278	11.1102	34.65	114	F	1	0	3	0	0	0	1	1	0	0	0	0	1	0.12	60	80	M	1	1	P	P	2151	0
1166	61	27.0641	1.50331	1.92471	16.85	207	M	2	1	3	0	0	0	1	1	0	1	0	2	1	0.29	58	63	M	1	0	P	P	572	1
1167	42	17.9982	1.34733	0.62423	25.4	125	M	1	0	2	0	0	0	1	0	0	0	0	5	1	0.09	40	69	M	1	1	N	NA	4380	0
1168	62	23.2005	4.14149	6.05339	11.7	132	M	1	1	3	0	0	1	1	0	0	0	0	2	0	0.74	47	61	F	1	0	N	NA	3536	0
1169	38	25.3593	NA	0.306639	35.4167	112	M	1	0	3	0	0	0	1	0	0	0	0	4	0	0.18	45	84	M	1	1	N	P	4377	0
1170	35	17.9688	NA	4.3258	17.1	94	M	3	0	3	0	0	0	1	0	0	0	0	1	0	0.19	40	76	M	1	0	P	NA	4374	0
1171	47	32.41	0.895529	0.829569	11.0667	158	M	2	0	3	1	0	0	1	1	0	1	0	4	1	0.64	47	61	M	1	1	N	P	447	0
1172	37	21.1073	8.62182	9.72485	35	227	M	2	1	3	0	1	0	1	0	0	0	0	1	0	0.88	44	80	M	1	0	P	P	1341	0
1173	59	19.9219	0.465245	0.574949	20.25	118	M	2	1	3	1	0	0	1	0	0	0	0	2	0	0	46	NA	F	1	1	N	NA	2352	1
1174	48	19.3685	2.37194	3.90418	36	143	F	1	0	3	1	0	0	1	0	0	0	0	6	0	0.13	46	NA	F	1	1	N	NA	2034	0
1175	47	23.1983	0.8525	1.04312	34	146	M	1	0	3	0	0	0	1	0	0	0	0	6	0	0.14	47	66	M	1	1	N	NA	4338	0
1176	48	25.7812	2.85332	5.76865	35.7333	83	F	1	0	3	0	0	0	0	0	0	0	0	0	0	0.1	20	113	M	1	0	P	P	4328	0
1177	19	20.4491	0.605087	1.2731	10.1833	98	M	1	0	3	0	0	0	0	0	0	0	0	5	0	0.36	19	107	M	1	0	P	NA	3219	0
1178	29	26.6389	0.532477	1.14168	14.4833	91	F	1	0	3	1	0	0	1	0	0	1	0	4	0	0.06	19	107	M	1	0	P	NA	4315	0
1179	55	30.4611	1.71576	1.7577	16.55	205	F	1	0	3	0	0	0	1	0	0	0	0	2	0	0.62	51	244	M	1	0	N	NA	4303	0
1180	43	19.9573	3.57943	3.92882	17.3333	293	F	1	0	3	0	0	0	1	0	0	0	0	2	1	2.3	47	201	M	1	0	P	NA	1961	0
1181	27	16.901	0.968139	1.48665	36	134	F	1	1	3	1	0	0	1	0	0	0	0	0	0	0.11	47	80	M	1	0	P	N	4277	0
1182	20	16.6531	1.50062	1.79329	37	117	M	1	1	3	0	0	0	1	0	0	0	0	5	0	0.36	28	89	M	1	0	N	P	3119	0
1183	51	32.0312	1.03806	1.25394	36	250	F	1	0	3	1	0	0	1	0	0	0	0	0	0	0.16	48	87	M	1	1	N	P	4256	0
1184	30	18.6453	0.919732	3.23066	41	85	F	1	0	3	1	1	1	1	1	0	0	0	5	0	0	15	74	M	1	0	N	NA	4249	0
1185	49	21.7993	0.508273	0.232717	20	87	M	1	1	3	0	0	0	1	0	0	1	0	4	0	0	52	64	M	1	0	P	NA	4248	0
1186	67	19.7239	0.220521	0.736482	32.8667	100	F	1	1	3	1	0	0	1	1	0	1	0	2	0	0.09	69	188	F	1	1	P	NA	4240	0
1187	58	29.3724	2.30471	3.09925	24	212	M	2	1	3	0	0	0	1	0	0	0	0	1	0	0.4	49	235	M	1	1	P	P	2560	0
1188	51	30.3503	0.900907	1.19644	1.5	124	M	1	0	3	0	0	0	1	1	0	1	0	2	0	0.14	49	60	F	0	0	N	P	2418	1
1189	60	27.0641	1.91476	2.27515	19.5833	144	M	1	1	2	0	0	0	1	0	0	1	0	4	0	0.12	60	51	F	1	1	N	NA	4229	0
1190	61	20.1951	0.658873	17.6509	37.25	101	F	1	0	3	1	0	0	1	0	0	1	0	3	0	0.06	60	51	F	1	1	N	N	4228	0
1191	61	21.4844	0.328092	0.0766598	17.3333	87	M	1	0	3	1	0	1	1	1	1	1	0	4	0	0.23	52	80	M	1	0	N	NA	3822	1
1192	59	19.9792	0.629291	0.19165	22.8333	110	F	1	0	3	0	0	0	1	1	1	0	0	5	0	0.16	52	80	M	1	0	N	NA	4224	0
1193	59	33.1633	2.07343	2.98973	38.15	193	M	1	0	3	0	0	1	1	1	0	1	0	3	0	0.56	54	75	F	1	1	P	P	3532	1
1194	34	18.75	1.8045	2.15469	0.883333	89	F	1	0	3	0	0	0	1	0	0	1	1	5	0	0.09	58	58	M	0	0	N	P	4214	0
1195	22	18.424	0.11026	0.70089	2.05	141	F	1	0	3	1	0	0	0	0	0	0	0	4	0	0.07	53	NA	M	0	0	N	P	2750	0
1196	26	34.4842	0.839054	3.37303	19.1833	141	F	1	0	3	1	0	0	1	0	0	1	0	5	0	0.29	32	118	F	1	0	N	P	4189	0
1197	67	25.1532	2.2563	2.68857	20	330	F	1	1	3	0	0	0	1	0	0	1	1	4	0	0.53	73	112	F	1	1	P	P	518	0
1198	48	25.6055	0.812161	0.977413	1.8	143	M	1	1	3	0	0	0	1	0	0	0	0	0	0	0	43	91	M	0	0	N	P	4166	0
1199	60	29.0698	0.543234	1.18275	29.1333	197	M	1	0	3	1	0	0	1	1	1	0	0	4	0	0.14	67	152	M	1	0	P	N	4164	0
1200	46	21.7982	2.68121	2.59001	36.8667	136	M	2	1	3	1	0	0	1	1	0	0	0	0	0	0.09	57	107	M	1	0	N	P	4148	0
1201	64	29.7521	0.954693	1.38809	35	341	F	1	0	3	1	0	0	1	1	0	1	0	1	0	3.08	59	169	M	1	1	N	P	486	0
1202	58	21.6441	0.720726	4.49008	23.7667	78	F	1	0	3	0	0	0	1	1	0	0	0	0	0	0.18	45	99	M	1	1	P	P	4134	0
1203	31	18.7783	1.04882	1.21834	18	92	F	2	0	3	1	0	0	1	0	0	0	0	1	0	0.08	43	95	M	1	1	N	P	4126	0
1204	62	19.9219	1.76954	1.13347	1.46667	98	F	1	0	3	1	0	0	1	1	0	0	0	5	0	0.1	50	76	F	0	0	P	P	4117	0
1205	42	22.46	0.809472	1.84531	18.1667	111	F	2	1	3	1	1	0	1	1	1	1	1	2	0	0.13	35	44	F	1	0	N	NA	4111	0
1206	27	15.0021	0.570127	1.48392	32	131	F	1	1	3	0	0	0	1	1	0	0	0	1	0	0.3	42	61	F	1	0	N	NA	2659	0
1207	46	19.1358	0.822918	2.37919	29.1833	157	M	1	1	3	1	0	0	1	0	0	0	0	5	0	0.08	46	63	F	1	1	P	NA	4097	0
1208	52	22.4088	1.17252	1.46201	16.5	141	M	1	1	3	1	0	0	1	0	0	0	0	1	0	0.12	61	126	M	1	1	N	NA	4097	0
1209	42	28.6501	0.66963	1.20739	12.75	102	M	1	0	3	0	0	0	0	0	0	0	0	6	0	0.22	51	63	F	1	1	N	P	4084	0
1210	58	27.8293	1.33926	2.23956	37.6167	116	F	1	0	3	1	0	1	0	0	0	0	0	1	0	0.3	63	79	M	1	0	P	P	3383	0
1211	43	18.2066	0.865947	1.1718	20	73	M	2	0	3	1	0	0	1	0	0	0	0	1	0	0.41	52	101	M	1	1	N	P	1983	0
1212	41	23.4221	NA	1.48392	24	140	M	1	0	3	0	0	0	1	0	0	0	0	2	0	0.09	55	119	M	1	1	N	P	4074	0
1213	48	27.7447	0.658873	0.670773	1.45	135	M	1	1	2	0	0	0	1	0	0	0	0	4	0	0.15	55	58	F	0	0	N	P	3478	0
1214	62	23.7118	NA	1.12526	23.2833	274	F	1	0	3	1	0	0	1	0	0	0	0	6	0	1.06	74	83	M	1	1	P	NA	1405	0
1215	63	20.5688	5.08004	17.9411	24.8	90	F	1	0	3	0	0	0	0	0	0	1	0	2	0	1.12	47	175	F	1	0	N	NA	2948	0
1216	47	24.2215	0.320024	0.906229	17.5667	135	M	1	1	3	1	0	0	1	0	0	0	0	2	0	0.18	43	375	F	1	0	N	N	4055	0
1217	71	25.4375	0.145221	0.780287	20.85	290	F	1	1	2	1	0	0	1	1	0	0	0	2	0	0.95	74	119	F	1	1	P	NA	2362	0
1218	55	28.3039	2.79954	3.82204	19	147	F	1	0	3	1	0	0	1	1	1	1	0	0	0	0	70	64	M	1	1	P	P	2338	0
1219	51	30.4832	0.93049	1.79877	22.5833	100	F	3	0	3	1	0	0	1	1	0	1	0	0	0	0.3	18	57	M	1	0	N	P	4035	0
1220	50	28.9062	4.71161	6.19849	39.7667	110	F	1	0	3	0	0	0	0	0	0	1	0	1	0	0.08	45	64	M	1	1	P	NA	4018	0
1221	29	26.6667	0.613155	2.39836	26.8833	100	F	1	1	3	0	0	0	1	1	0	0	0	2	0	0	29	82	M	1	0	N	NA	1102	0
1222	18	19.7055	NA	0.429843	31.5	112	M	1	0	3	0	0	0	1	0	0	0	0	5	0	0.32	29	82	M	1	0	N	NA	4018	0
1223	18	18.3391	0.0268928	1.18275	36.5	105	M	1	1	3	0	0	0	1	0	0	0	0	3	0	0.26	28	85	M	1	0	N	NA	4017	0
1224	44	27.2817	0.793336	2.54073	14.6667	80	F	1	1	3	1	0	0	1	0	0	0	0	0	0	0	26	106	M	1	0	N	NA	4016	0
1225	70	29.0174	0.129085	1.22108	25	157	M	1	0	3	1	0	0	1	0	0	1	0	2	0	0.19	58	163	F	1	1	N	NA	4010	0
1226	55	16.4366	1.96048	3.14305	29	70	F	2	0	3	1	0	0	0	0	0	1	0	0	0	0.34	58	163	F	1	1	N	NA	4010	0
1227	29	18.424	3.79995	4.1807	21.6667	103	M	2	0	3	0	0	0	1	1	0	0	0	2	0	0.48	48	54	M	1	1	P	P	1086	0
1228	76	22.5069	0.188249	1.2512	34.7167	72	F	1	0	3	1	0	0	1	0	0	0	0	2	0	0.11	44	117	M	1	1	N	NA	3988	0
1229	41	20.0777	3.11687	3.60849	34.5	45	F	1	0	3	0	0	0	0	0	0	0	0	1	0	0	39	40	F	1	1	N	NA	3971	0
1230	48	15.2109	1.75879	1.89185	34.8833	77	F	2	0	3	0	0	0	1	0	0	1	0	2	0	0	26	80	M	1	0	N	P	2663	1
1231	26	19.5312	NA	0.221766	1.73333	55	F	1	1	3	0	0	0	1	1	0	0	0	2	0	0.09	51	75	M	0	0	N	P	3955	0
1232	47	22.6562	2.43648	2.93224	15.5833	99	F	4	0	3	0	0	0	1	1	1	1	1	3	0	0.11	39	228	M	1	0	N	P	3955	0
1233	50	25.3515	0.758376	0.892539	30	144	M	2	1	3	0	0	0	1	0	0	0	0	3	0	0.33	39	228	M	1	0	N	NA	3954	0
1234	70	28.7268	0.411459	0.939083	36	224	M	1	0	3	0	0	0	1	1	1	1	0	5	0	0.2	65	55	F	1	1	P	NA	3951	0
1235	38	18.8271	1.8314	3.32101	43	132	F	1	0	3	0	0	0	0	0	0	0	0	2	0	0	5	66	M	1	0	N	N	2446	0
1236	50	19.1111	4.91062	21.9083	45	88	F	2	0	3	0	1	0	1	0	0	0	0	5	0	0.36	45	95	M	1	0	N	P	1676	0
1237	53	26.7698	1.88787	7.22793	48	74	F	1	0	3	1	0	0	1	1	0	1	1	5	0	0.1	45	95	M	1	0	N	NA	3939	0
1238	69	23.4375	1.07033	1.79603	17.0667	132	F	2	0	3	1	0	1	1	1	1	1	0	0	0	0.78	61	74	M	1	0	N	P	924	1
1239	23	20.1092	1.73727	1.82341	24	141	M	2	0	3	0	0	0	0	1	0	0	0	0	0	0.86	34	151	M	1	0	P	P	3933	0
1240	30	29.0688	3.92634	3.67693	24	142	M	2	1	3	1	0	0	1	0	0	0	0	0	0	0.8	34	88	F	1	1	N	P	3924	0
1241	59	28.7347	2.7834	3.28816	23.7	209	M	1	1	3	1	0	0	1	1	0	0	0	3	0	0.6	48	79	M	1	1	N	P	561	1
1242	22	34.5271	1.02999	1.33881	24	146	F	1	1	3	1	0	0	1	1	0	0	0	4	0	0	26	63	F	1	1	N	NA	3910	0
1243	56	32.2708	1.8314	3.26626	18.3667	166	F	2	0	3	1	0	0	1	0	0	0	0	2	1	0.62	64	56	F	1	1	P	NA	3220	0
1244	62	23.5078	3.07115	3.78371	26	138	F	1	0	3	1	0	0	1	0	0	0	0	2	0	0.8	62	90	F	1	1	N	NA	2115	0
1245	68	30.8594	0.451798	0.29295	22.6833	111	F	2	0	3	1	0	0	1	0	0	0	0	3	0	0.96	72	84	M	1	1	N	P	1700	0
1246	58	26.6436	0.48138	1.63723	15	131	M	1	0	3	0	0	0	0	1	0	0	0	5	1	0.1	53	187	M	1	1	N	NA	3884	0
1247	61	24.6097	3.41807	3.79192	29.0833	109	M	2	1	3	1	0	0	1	1	1	1	0	3	0	0.39	55	48	M	1	1	N	P	860	0
1248	53	23.8751	8.54114	6.40657	17.85	228	M	1	1	3	1	0	0	1	1	1	1	0	3	0	0.34	58	73	M	1	1	N	P	1623	0
1249	53	22.4913	3.211	3.45517	37.1667	93	M	4	1	3	1	1	0	0	1	0	0	0	1	0	0.13	36	185	M	1	0	N	P	3863	0
1250	54	20.4491	3.67893	3.72348	18.5833	89	F	1	0	3	1	0	0	1	0	0	0	0	6	0	0.08	57	62	F	1	0	P	P	3858	0
1251	45	16.3265	1.47103	2.36824	18.5833	159	M	2	1	3	1	0	0	1	0	0	0	0	1	0	0.31	48	84	M	1	0	N	P	3856	0
1252	51	34.1311	1.44683	8.49555	35.6667	205	F	1	0	3	1	0	1	1	1	0	0	0	4	0	0.34	50	141	M	1	1	N	P	2572	0
1253	28	21.7079	0.201696	1.4319	17	129	M	2	1	3	0	0	0	1	0	0	1	0	2	0	0.48	25	63	M	1	0	P	NA	3829	0
1254	36	21.0667	2.12184	8.55305	17	179	M	1	0	3	1	0	0	1	0	0	0	0	2	0	0.12	42	107	M	1	0	N	NA	3827	0
1255	57	21.3593	0.691144	3.11294	29	60	F	2	1	3	1	0	1	1	1	0	0	0	3	0	0.99	66	33	F	1	1	N	N	1074	0
1256	48	20.0692	1.44683	0.785763	18.0667	93	F	1	0	3	0	0	0	1	0	0	0	0	1	0	0.23	43	88	M	1	1	P	NA	3817	0
1257	64	33.1398	0.228588	1.08966	23.6	147	M	1	0	3	0	0	0	1	1	0	0	0	3	0	0.3	44	115	M	1	1	N	P	3804	0
1258	58	28.634	0.995032	1.53046	32.6	249	M	1	0	3	0	0	0	1	0	0	1	0	4	0	1.29	54	66	F	1	1	P	NA	1327	0
1259	73	22.4996	0.806783	1.05955	37	52	F	1	0	3	0	0	0	1	0	0	0	0	5	0	0	39	60	M	1	1	P	N	3795	0
1260	44	18.3143	0.637358	0.542094	29	99	F	2	0	3	1	0	0	1	0	0	0	0	1	0	0.06	56	NA	M	1	0	N	N	3781	0
1261	70	19.9792	0.0268928	13.9357	36.65	171	F	1	1	3	1	0	0	1	0	0	0	0	1	0	0.47	58	156	F	1	1	P	P	1832	0
1262	31	21.0938	1.00579	3.57837	26.2	100	F	3	0	3	0	0	0	1	0	0	0	0	1	0	0.23	18	93	M	1	0	P	NA	3765	0
1263	40	21.9031	1.71576	2.13279	17.95	149	M	2	0	3	0	0	0	1	0	0	0	0	3	0	0.73	56	86	F	1	0	N	P	467	0
1264	36	20.5693	4.31091	4.78029	12	73	F	1	1	3	1	0	0	1	0	0	1	0	4	0	0.14	26	129	M	1	NA	N	P	3749	0
1265	61	25.6489	0.785269	0.0164271	24	107	M	2	1	3	1	0	0	1	1	0	0	0	0	0	0.18	35	358	M	1	0	P	P	3743	0
1266	53	26.2773	4.08232	4.49281	22.25	123	M	1	1	3	0	0	0	0	1	0	0	0	4	0	0.68	50	108	F	1	1	P	NA	3726	0
1267	46	29.4251	4.08232	4.52019	34.9667	158	M	2	0	3	1	0	0	1	1	0	1	0	2	1	0.5	45	36	M	1	0	N	NA	2192	0
1268	46	27.993	2.27782	10.078	18	151	F	4	0	3	1	0	0	0	0	0	0	0	2	0	0.04	27	99	F	1	0	N	NA	1957	0
1269	65	28.6288	3.17335	2.93224	15	133	F	1	0	3	1	0	0	1	0	0	1	0	3	1	1.2	64	82	M	1	0	N	NA	3716	0
1270	53	22.5466	0.225899	0.104038	30.3667	88	F	2	0	3	1	0	0	1	0	0	1	0	3	0	0.13	45	115	M	1	0	N	P	943	0
1271	25	19.1953	5.70933	8.80493	41.2	139	M	2	0	3	0	0	0	1	1	0	0	0	0	0	0	24	103	M	1	0	N	NA	3698	0
1272	46	24.3046	2.39883	26.6639	30.8833	125	F	1	0	3	0	0	0	0	0	0	0	0	3	0	0.34	19	99	M	1	0	N	NA	1523	0
1273	55	34.049	4.24906	4.43532	14.6	136	M	1	0	3	0	0	0	1	1	0	1	0	3	0	0.08	50	76	M	1	1	N	NA	3688	0
1274	67	25.1808	3.80533	0.684463	36.2333	127	M	2	0	3	1	0	0	1	1	0	1	0	2	1	0.08	50	76	M	1	1	N	NA	1071	1
1275	72	23.833	0.559369	2.5243	38.8667	89	F	1	1	3	0	0	0	1	1	0	0	0	3	0	0.34	78	100	M	1	1	P	P	987	1
1276	45	21.4619	0.970829	2.60643	14.6667	118	M	1	1	3	0	0	0	1	0	0	0	0	4	0	0.1	34	88	M	1	0	P	NA	3665	0
1277	58	18.3594	5.88951	7.39493	12	117	F	1	0	3	0	1	0	1	0	0	1	0	5	0	0.09	57	71	M	1	1	N	NA	3430	1
1278	69	19.6052	0.562059	1.24298	18	144	M	2	1	3	1	0	0	1	1	1	0	0	1	0	0	72	105	M	1	0	P	P	3661	0
1279	69	26.0262	2.49565	3.01711	24	184	M	1	1	3	1	0	0	1	0	0	0	1	3	0	0.58	73	78	M	1	0	P	P	1761	1
1280	42	21.0938	3.66817	6.11088	26.1	109	F	3	1	3	1	0	0	1	0	0	0	0	1	0	0.04	26	62	M	1	0	N	P	3639	0
1281	58	23.3091	4.24906	6.3217	8.91667	115	F	1	1	3	0	0	0	1	0	0	1	0	5	0	0.06	45	55	F	1	1	N	NA	1646	0
1282	24	18.75	1.62701	0.703628	11.7833	110	F	1	1	3	0	0	0	1	0	0	0	0	6	0	2.32	45	55	F	1	1	N	NA	3227	0
1283	47	18.4425	0.398013	1.03491	12	94	F	2	0	3	1	0	0	1	0	0	1	0	0	0	0.05	58	104	M	1	1	P	P	882	0
1284	53	21.9076	2.62742	18.0999	33.1167	92	F	2	0	3	1	0	0	1	1	0	1	0	1	0	0.1	51	53	F	1	1	N	NA	3627	0
1285	53	22.8395	4.05543	3.35934	35	217	M	1	0	3	0	0	0	1	0	0	0	0	4	0	0.71	53	281	F	1	1	P	P	3619	0
1286	30	21.3839	0.443731	0.936345	18.5	253	M	1	1	3	1	0	0	1	0	0	1	0	5	0	0.48	42	144	M	1	1	N	P	3617	0
1287	35	23.2254	2.78071	2.81725	36.7667	133	M	1	0	3	0	0	0	1	0	0	0	0	3	0	0.11	45	64	M	1	1	N	NA	3616	0
1288	67	24.6094	4.44537	4.61875	40.25	117	M	1	0	3	0	0	0	1	1	1	0	0	4	0	0.05	63	112	F	1	0	N	NA	3614	0
1289	29	22.2291	0.505584	7.27173	38.0333	181	M	1	0	3	1	0	0	1	0	0	1	0	6	0	0.79	48	170	F	1	0	P	NA	2250	0
1290	70	24.1588	0.376499	0.769336	25	240	M	1	0	3	1	0	0	1	0	0	0	0	4	0	0.75	66	52	F	1	1	N	P	3593	0
1291	75	23.1834	0.139842	1.52772	24	185	M	1	0	2	0	0	0	0	0	0	1	0	3	0	0.37	66	52	F	1	1	N	P	2527	0
1292	65	26.0262	7.08086	7.78645	32	67	F	2	1	3	0	0	0	1	0	0	0	0	1	0	0.09	16	67	M	1	0	N	P	3586	0
1293	43	20.8611	2.07612	2.24778	1.71667	122	M	1	1	3	0	0	0	1	0	0	1	0	0	0	0.06	33	55	F	0	0	N	P	3586	0
1294	56	24.3418	0.640048	1.51129	30	142	F	1	0	3	1	0	0	1	0	0	1	0	6	0	0.45	47	63	F	1	1	N	NA	3569	0
1295	56	24.4444	NA	19.614	25.3333	100	F	3	0	3	1	1	0	0	1	1	0	1	0	0	0	46	65	M	1	0	N	P	3562	0
1296	41	21.3382	0.941247	1.57974	23.6333	121	F	1	0	3	0	0	0	1	0	0	1	0	6	0	0.13	41	59	F	1	1	P	NA	3072	0
1297	54	20.1956	1.86367	2.6037	32.1	89	F	2	0	3	0	0	0	1	0	0	0	0	3	0	0.12	62	62	M	1	0	N	P	3542	0
1298	70	21.4844	0.322713	1.02396	20.3	127	F	1	1	3	0	0	0	1	0	0	0	0	3	0	0.24	71	130	F	1	1	P	NA	3537	0
1299	64	20.2395	1.23438	5.30869	35.3	140	F	1	0	3	0	0	0	1	1	0	0	0	4	0	0.48	71	130	F	1	1	P	P	1876	0
1300	42	22.0581	0.680387	1.78508	38.75	169	M	2	0	3	1	0	0	1	0	0	0	0	1	0	0.15	46	100	M	1	0	N	P	3530	0
1301	71	22.546	0.0645426	0.933607	23.1667	155	M	1	0	3	1	0	0	1	0	0	1	0	1	0	0.63	69	55	F	1	1	P	P	3518	0
1302	37	21.4844	0.18556	4.12868	39.8667	183	M	3	1	3	0	1	0	1	1	0	0	0	1	0	0.43	42	62	F	1	1	P	P	502	0
1303	49	27.102	0.486759	11.0746	24	112	M	2	1	3	1	0	0	1	1	0	0	0	1	0	3.63	24	53	M	1	1	P	P	3474	0
1304	70	25.8645	0.190939	1.56879	24	297	M	1	0	3	1	0	0	1	0	0	1	0	5	0	2.06	72	58	F	1	1	P	P	968	1
1305	20	22.3757	0.215142	1.04312	22.6667	93	F	1	1	3	0	0	0	1	0	0	0	0	3	0	0.09	16	107	M	1	0	N	P	3469	0
1306	55	21.2306	3.85642	4.09035	15.75	83	F	1	1	3	1	0	0	1	0	0	0	0	5	0	0.16	59	60	F	1	0	P	NA	3457	0
1307	62	20.2395	0.984275	0.29295	18.5	181	M	1	0	2	0	0	1	1	1	0	0	0	6	0	2.23	71	44	F	1	1	P	P	1726	1
1308	48	17.5064	0.252792	0.539357	17.35	90	M	2	1	2	0	0	0	1	0	0	0	0	2	0	0.15	16	107	M	1	0	P	P	3452	0
1309	29	23.5078	0.145221	0.287474	36.7167	139	F	3	0	3	1	0	0	1	0	0	1	0	1	0	0.54	52	121	F	1	0	P	P	3009	0
1310	61	24.1633	0.392634	1.61259	38.5	86	M	2	1	3	1	0	0	1	1	1	1	0	1	0	0	51	66	M	1	0	N	P	3446	0
1311	46	18.9388	0.540544	1.99589	34.6	118	M	1	1	3	1	0	0	1	1	0	0	0	3	0	0.38	45	86	M	1	1	N	P	729	1
1312	50	21.7051	4.12266	4.31759	25.9	172	M	1	1	3	0	0	0	1	0	0	0	0	5	0	0.44	49	33	F	1	0	P	P	1864	0
1313	67	29.0657	0.51903	2.26694	16.5	140	M	2	1	3	1	0	0	1	0	0	1	0	3	0	0.1	67	106	F	1	1	P	P	530	0
1314	60	31.4879	1.705	1.61533	24	190	M	1	1	3	1	0	0	1	0	0	1	0	2	0	0.76	53	81	M	1	1	P	P	2078	0
1315	51	22.8374	1.04075	1.76044	1.4	246	M	1	0	3	0	0	0	1	1	0	1	0	5	0	1.06	48	68	F	0	0	N	NA	935	0
1316	49	26.7698	1.82064	1.41273	18.6667	93	M	2	1	3	0	0	0	1	1	0	0	0	3	0	0.29	44	84	M	1	0	N	P	3407	0
1317	46	18.4425	4.62287	5.19644	12	108	F	2	0	3	0	0	0	1	0	0	0	0	1	0	0.39	35	90	F	1	1	N	P	3402	0
1318	65	20.5191	0.0645426	0.350445	18.7	110	F	1	0	3	1	0	0	1	1	0	1	0	5	0	4.55	67	88	M	1	1	P	P	3402	0
1319	53	31.3146	1.07302	1.2512	24.55	87	M	1	1	3	0	0	0	1	0	0	1	0	3	0	0.59	57	56	F	1	0	P	P	3389	0
1320	34	16.609	15.0223	16.7666	36.5	98	F	2	1	3	0	1	0	1	1	0	0	0	3	0	0.26	29	86	F	1	1	N	N	3385	0
1321	65	NA	0.077989	0.966461	35.2667	142	M	1	0	3	1	1	1	1	1	0	1	0	2	0	0.59	70	181	M	1	1	N	P	3378	0
1322	46	NA	4.33242	4.39699	48	134	M	1	0	3	0	0	0	1	0	0	0	0	3	0	0.3	37	87	M	1	0	N	NA	3368	0
1323	53	31.2461	0.0914354	0.194387	36.4	143	M	1	1	3	1	0	0	1	1	0	1	0	4	0	0.92	51	93	M	1	1	N	P	3350	0
1324	45	18.3391	0.903597	1.99589	32.1	86	M	3	1	3	1	1	0	1	1	0	0	0	1	0	1.56	42	151	M	1	0	N	P	1285	0
1325	41	23.3355	1.46028	3.39767	19.5333	111	F	3	0	3	1	0	0	1	0	0	0	0	2	0	0.08	51	101	M	1	1	N	P	2814	0
1326	29	24.0238	0.0645426	0.443532	1.15	99	F	2	0	2	1	0	0	1	0	0	0	0	5	0	0.09	30	82	M	0	0	N	P	1579	0
1327	39	29.0816	7.41971	9.8371	37.5833	109	M	3	0	3	1	0	0	1	1	1	0	0	0	0	0.26	22	50	M	1	0	N	N	3326	0
1328	49	16.4366	0.419527	2.61191	35.95	85	F	2	1	3	1	0	0	1	0	0	0	0	0	0	0.08	22	50	M	1	0	N	N	3326	0
1329	43	19.5965	0.903597	7.20055	30.5667	89	M	3	0	3	0	0	0	1	0	0	0	0	3	0	0.11	17	116	M	1	0	P	P	3326	0
1330	51	23.1834	0.586262	0.364134	18.75	103	M	1	0	3	1	0	0	1	1	0	1	0	0	0	0.27	21	90	M	1	0	N	N	3319	0
1331	73	27.0416	0.863258	0.854209	34	127	M	1	1	2	1	0	0	1	1	0	1	1	5	0	0.17	68	91	F	1	1	P	P	3291	0
1332	59	25.7959	4.78153	5.24298	6.16667	148	M	1	0	3	1	0	0	1	0	0	0	0	5	1	0.81	59	105	M	1	1	P	NA	3290	0
1333	78	29.7576	2.87215	3.4935	14.65	185	M	2	0	3	1	0	0	1	1	1	0	0	5	1	0.36	70	60	F	1	1	P	P	3026	1
1334	71	23.4509	4.20334	6.93771	19.0833	176	M	1	1	3	1	0	0	1	0	0	0	1	5	0	0.2	70	60	F	1	1	P	P	3271	0
1335	72	31.6158	2.77264	3.80014	24	227	M	1	0	3	0	0	1	1	1	0	1	0	4	0	0.15	75	170	F	1	0	N	P	1103	0
1336	65	29.2969	0.580884	0.77755	24	120	M	1	0	3	0	0	1	1	0	0	1	0	5	0	0.36	71	78	M	1	1	N	N	3267	0
1337	73	24.2424	3.65204	5.17454	36	110	M	1	0	3	0	0	0	1	1	1	1	0	5	0	0.13	71	64	M	1	0	P	NA	3244	0
1338	58	21.2279	1.11336	1.48665	18.6667	140	F	1	0	3	0	0	0	1	0	0	0	1	4	0	0.05	73	58	F	1	1	N	P	3238	0
1339	53	24.858	0.623912	2.21766	38.1833	264	M	1	0	3	1	0	0	1	1	1	1	0	3	0	0.43	61	175	M	1	1	N	N	2484	0
1340	64	18.5108	0.0833676	1.31143	33.15	184	F	1	0	3	0	0	0	1	1	1	0	0	4	0	0.2	68	67	F	1	1	N	P	3221	0
1341	58	25.1486	0.341538	1.73306	12.9333	83	F	1	0	3	0	0	0	1	0	0	1	0	6	0	0	71	83	F	1	1	N	P	3214	0
1342	58	26.8136	0.352295	1.00479	1.35	67	F	1	0	3	1	0	1	1	1	0	1	0	2	0	1.56	27	73	M	0	0	P	P	3210	0
1343	69	24.623	0.204385	0.550308	20.6667	156	M	1	0	3	0	0	0	1	1	0	0	0	4	0	0.41	77	120	M	1	1	P	P	1611	1
1344	71	19.9792	0.938557	3.10198	34.7333	179	F	1	1	3	0	0	0	1	0	0	0	0	5	0	0.38	71	80	F	1	1	N	NA	2196	1
1345	49	28.3937	4.45344	4.87064	38.1833	284	M	1	1	3	0	0	0	1	0	0	0	0	4	0	0.06	55	51	M	1	1	N	P	2170	0
1346	55	22.546	2.73499	3.14031	36.1667	185	M	1	1	3	0	0	0	1	1	0	1	0	4	0	1.72	57	65	F	1	1	P	P	3176	0
1347	51	21.6441	0.344227	7.60301	30	78	F	1	0	3	0	0	0	0	0	0	0	1	3	0	0.15	55	87	M	1	0	P	NA	3170	0
1348	64	21.5139	0.306577	0.835044	21.5333	161	M	1	1	3	1	0	0	1	0	0	1	0	1	0	0.2	60	55	M	1	0	N	P	3164	0
1349	65	25.5354	2.7323	4.59959	16.9167	170	M	1	0	3	1	0	1	1	1	0	0	0	3	0	0.14	66	101	M	1	1	P	P	1454	0
1350	61	34.6627	2.97165	3.78097	18.4667	151	M	2	0	3	1	0	0	1	1	1	0	0	3	0	0.35	53	104	M	1	0	N	NA	1877	0
1351	60	30.4867	3.53102	7.52361	12	143	F	1	0	3	1	0	1	1	1	0	1	0	3	0	0.12	53	104	M	1	0	N	NA	3143	0
1352	32	21.2245	2.49296	2.85832	13.3333	133	M	1	1	3	0	0	0	1	0	0	1	0	3	0	0.11	43	52	M	1	0	N	P	3138	0
1353	56	28.7319	9.05748	11.8357	38.2	173	M	2	0	3	1	0	0	1	0	0	1	0	1	0	0.41	52	94	F	1	1	P	P	1625	0
1354	19	17.3577	0.524409	0.673511	3.61667	77	F	1	0	3	0	0	1	1	1	1	1	0	5	0	0.16	44	60	F	1	0	N	NA	1241	0
1355	37	24.9135	2.22403	4.53114	20	100	M	3	0	3	1	0	0	1	1	0	0	0	1	0	0.21	53	116	F	1	1	P	P	3112	0
1356	39	21.7335	2.25092	2.83094	11.75	120	M	1	1	3	0	0	0	1	0	0	0	0	1	0	0.08	35	154	F	1	0	N	P	3101	0
1357	61	21.0077	0.29582	3.69336	24	137	M	1	0	3	1	0	1	1	1	0	1	0	3	0	0.5	67	110	M	1	0	N	P	3075	0
1358	57	32	0.0941247	1.84531	22.5	146	M	1	0	3	0	0	1	1	0	0	1	0	5	0	1.33	67	110	M	1	0	N	P	2028	0
1359	55	29.3947	1.11067	2.17385	16.4833	155	M	1	0	3	0	0	0	1	0	0	1	0	4	0	1.87	46	65	M	1	1	N	P	3074	0
1360	42	30.1205	2.91518	3.81383	38.7667	103	F	2	1	3	1	1	0	1	0	0	0	0	0	0	0.53	61	69	F	1	0	P	P	3069	0
1361	65	30.4498	1.59743	1.88364	21.65	368	F	1	0	3	0	0	1	1	1	1	0	1	2	0	0.72	75	88	M	1	1	N	P	769	0
1362	50	23.1834	0.900907	1.2731	35.45	164	M	1	1	2	1	0	0	1	0	0	0	0	3	0	0.13	58	77	M	1	1	P	P	3054	0
1363	45	20.1348	1.54364	1.67556	16.55	85	F	2	0	3	1	0	0	1	0	0	0	0	2	0	0.35	48	93	F	1	0	N	P	498	0
1364	62	23.8281	2.34236	2.58179	38.1333	109	M	1	0	3	1	0	0	1	1	0	1	0	4	0	0.24	48	69	F	1	0	P	P	3044	0
1365	54	24.8163	3.42345	6.25873	37.35	148	M	1	0	3	0	0	0	1	0	0	0	0	3	0	0.23	55	101	F	1	1	N	P	3024	0
1366	59	23.7812	2.24823	2.85558	16.9167	117	M	1	1	3	0	0	0	1	1	0	0	0	2	0	0.12	57	77	M	1	0	N	P	3016	0
1367	50	21.0938	3.92365	4.30664	33.2667	148	F	1	0	3	0	0	0	1	0	0	0	0	2	0	0.04	57	138	M	1	0	N	P	3015	0
1368	45	15.0597	3.70851	4.74743	25.4	90	F	1	0	3	0	0	0	1	1	0	1	0	4	0	0.12	48	79	M	1	1	N	P	2144	0
1369	76	24.093	0.454488	2.99247	16.3833	125	M	1	1	3	0	0	0	1	1	1	0	0	4	0	0.2	45	57	M	1	0	P	P	1142	0
1370	74	26.2164	0.118328	0.977413	24	296	M	1	0	3	1	0	0	1	1	0	0	0	4	0	0.7	71	90	M	1	1	P	P	1579	0
1371	50	31.5334	5.7416	6.29979	18.6667	114	M	1	1	3	1	0	0	1	0	0	1	0	4	1	0.08	42	65	F	1	0	P	P	2301	0
1372	38	15.6157	0.860568	16.5886	18.6833	98	F	1	0	3	0	1	0	1	1	0	0	0	1	0	0.4	50	41	F	1	1	P	P	1347	0
1373	50	19.8347	3.687	4.53114	22.95	113	F	1	1	3	1	0	0	1	0	0	0	0	4	0	0.41	56	41	F	1	1	P	P	1797	0
1374	46	22.2291	0.102192	0.873374	13.5	106	F	1	1	3	0	0	0	1	0	0	1	0	6	0	0.06	23	81	M	1	0	N	P	382	0
1375	33	28.5417	3.09805	0.279261	18.6667	115	M	1	0	3	1	0	0	0	0	0	0	0	4	0	0.6	19	95	M	1	0	N	P	1558	1
1376	51	24.974	4.11459	7.91513	18.5167	94	F	1	0	3	1	0	0	1	0	0	0	0	6	0	0.08	62	53	F	1	1	P	P	2454	0
1377	57	21.9363	0.44642	0.583162	18	146	F	1	1	3	0	0	0	1	0	0	1	0	3	0	0.11	66	79	F	1	0	N	P	2234	0
1378	58	29.5858	0.48138	0.640657	21.65	106	F	1	0	3	1	1	0	1	0	0	1	0	3	0	0.16	57	207	M	1	0	P	P	691	0
1379	46	17.9688	2.62204	8.91444	16	138	F	1	0	3	0	0	0	1	0	0	0	0	4	1	0.05	43	58	F	1	1	N	P	2565	0
1380	54	23.1405	8.56803	10.5407	32.1667	113	M	3	0	3	1	0	0	0	1	1	0	0	0	0	0.14	55	56	M	1	1	P	P	2727	0
1381	58	34.6268	0.233967	1.65914	14.7333	146	M	1	0	3	0	0	1	1	1	1	1	0	4	0	1.08	58	62	M	1	1	N	P	2792	0
1382	44	24.4444	0.588951	16.23	18.5667	108	F	1	1	3	1	0	0	1	0	0	1	0	4	1	0.13	48	108	F	1	0	P	P	1601	0
1383	30	25.9259	2.28857	2.44216	11.2333	274	M	1	0	3	0	0	0	1	1	0	0	0	4	0	0.24	53	118	M	1	0	N	P	1107	0
1384	65	25.5937	6.59679	6.41205	15.0167	131	F	1	0	3	1	0	0	1	1	0	0	0	4	0	0.24	67	100	M	1	0	P	NA	2200	0
1385	58	31.0477	2.04654	2.84463	13.1667	85	M	1	0	3	0	0	0	1	1	0	1	0	2	0	0.09	51	63	M	1	0	N	P	1544	0
1386	41	23.5036	1.54633	0.0164271	13.0167	112	M	1	0	3	1	0	0	1	0	0	0	0	4	0	0.06	54	70	M	1	0	N	P	1704	1
1387	65	19.4771	0.718037	1.28679	13.9167	57	F	1	1	3	0	0	0	1	0	0	0	0	4	0	0.14	59	73	M	1	1	P	P	2766	0
1388	74	23.7387	2.11915	3.21971	22.3667	135	M	1	1	3	0	0	0	1	1	0	1	0	4	0	0.12	65	73	M	1	1	P	P	1215	1
1389	35	22.7688	3.04426	2.77618	22.3333	99	M	1	1	3	0	0	0	1	0	0	0	0	5	0	0.14	32	813	M	1	1	N	P	1851	0
1390	65	30.4867	17.7869	1.42642	35.5	232	F	2	1	3	0	0	0	1	1	0	0	1	1	0	0.32	50	93	M	1	1	P	P	622	0
1391	73	32.912	0.0591641	1.45106	22.4667	218	M	1	0	3	0	0	1	1	1	1	1	0	6	0	0.79	82	88	M	1	1	N	P	477	0
1392	39	20.7967	0.384566	4.99658	14.4167	195	M	1	0	2	0	0	0	1	1	0	0	0	4	0	0.19	50	240	M	1	0	P	P	1108	0
1393	58	23.1206	0.578194	2.09172	17.8167	179	M	1	0	3	0	0	0	1	1	0	0	1	5	0	0.48	70	44	F	1	1	N	P	1511	0
1394	49	24.7721	1.14025	2.85284	17.2333	126	M	1	0	3	0	0	0	1	0	0	1	0	4	0	0.24	45	75	F	1	1	P	P	1782	0
1395	68	21.0938	0.85519	1.51129	28.3333	167	F	1	0	3	1	0	0	1	0	0	0	0	1	1	0.64	56	39	F	1	1	P	P	887	0
1396	59	20.0796	NA	9.23477	39.6	138	M	3	1	3	1	0	0	1	1	0	0	0	0	0	0.22	56	8	M	1	1	P	P	931	0
1397	38	18.6214	4.80843	9.68925	16.35	191	M	2	0	3	1	0	0	1	1	0	1	0	3	0	0.1	51	45	F	1	1	N	P	1212	0
1398	45	29.4023	3.78112	4.18344	18.1	76	F	1	0	3	0	0	0	1	0	0	1	0	3	0	0	34	76	M	1	0	N	P	1171	0
1399	33	25	2.50103	1.86721	37.3333	161	F	1	0	2	1	0	0	1	0	0	0	0	3	0	0.72	60	83	F	1	0	P	P	595	0
1400	53	20.0773	2.458	2.80082	35.75	104	F	2	1	3	1	0	0	1	1	0	0	0	0	0	0.27	58	60	M	1	1	N	NA	2534	0
1401	59	23.1405	5.61521	6.11088	39.6833	240	M	2	0	3	1	0	0	1	1	0	0	1	2	0	0.47	68	39	M	1	1	P	P	2821	0
1402	38	17.898	0.303888	0.832307	1.2	108	F	1	0	3	0	0	0	1	0	0	0	0	4	0	0.17	38	59	F	0	0	N	P	1107	0
1403	56	27.7177	0.747619	1.50308	19.9833	158	M	2	0	3	0	1	0	1	0	0	0	0	0	0	0.9	51	62	F	1	1	N	P	869	0
1404	60	21.8724	0.957382	1.55236	20.45	170	M	1	0	3	1	0	0	1	0	0	1	0	4	0	0.09	59	62	M	1	1	N	P	1626	0
1405	51	25.2493	3.80801	3.8987	21.3	111	M	1	0	3	0	0	0	1	1	1	0	0	4	0	0.35	49	56	F	1	0	N	P	2204	0
1406	43	19.487	3.31319	3.51814	11.7833	138	F	1	1	3	1	1	0	1	0	0	1	0	1	1	0.24	40	71	F	1	0	N	P	1050	0
1407	65	20.5761	0.629291	2.48597	16.7833	106	F	1	0	3	1	0	0	1	0	0	0	0	6	0	0.09	62	115	M	1	1	P	P	2970	0
1408	51	28.0843	5.25753	5.88364	11	112	F	1	0	3	0	0	0	1	0	0	0	0	3	1	0.29	58	105	F	1	0	P	P	1129	0
1409	53	20.5693	0.0672319	0.829569	37.5167	197	M	1	0	2	0	0	0	1	0	0	0	0	4	0	0.16	56	108	M	1	1	N	P	1750	0
1410	55	23.1834	0.400702	0.856947	12.15	73	M	1	0	3	1	0	0	1	0	0	1	0	6	0	0.08	49	144	M	1	0	N	P	549	0
1411	45	21.1616	0.715347	0.145106	1.4	117	M	1	0	3	1	0	0	1	0	0	0	0	4	0	0.37	55	57	F	0	0	P	P	2668	0
1412	62	27.4145	0.968139	0.164271	16.5167	143	M	1	0	2	1	0	0	1	1	0	1	0	4	0	0.13	54	51	F	1	1	N	P	1904	0
1413	62	25.9259	0.731483	1.07598	18.1333	232	M	1	1	3	0	0	0	1	0	0	0	0	4	0	1.48	72	78	M	1	1	N	P	2760	0
1414	41	21.9899	1.96586	1.71389	19.1167	94	F	1	0	2	0	0	0	1	0	0	0	0	4	0	0.18	31	108	M	1	0	P	P	1215	0
1415	30	20.0288	5.0666	5.29227	26.4	149	F	1	1	3	1	0	0	1	1	0	0	0	4	0	0.49	69	74	F	1	1	N	P	2704	0
1416	57	16.9796	2.88828	7.75633	14.3333	103	M	1	1	3	1	0	0	1	1	0	0	0	4	0	0.21	48	108	F	1	1	P	P	1299	0
1417	32	18.662	1.52751	1.51403	21.2667	77	F	1	1	3	0	0	0	1	1	0	0	0	5	0	0.05	34	111	M	1	0	N	P	2643	0
1418	56	19.7232	2.17831	2.48597	39.6	133	M	1	0	3	1	0	0	1	1	0	0	0	3	0	0.27	62	92	M	1	1	N	N	2684	0
1419	44	31.5886	0.672319	1.18001	21.1167	123	F	1	0	3	0	0	0	1	0	0	0	0	3	0	0.15	49	45	M	1	1	N	P	2071	0
1420	76	31.3146	NA	2.00137	13.9	162	M	1	0	3	1	0	1	1	1	0	0	0	4	0	0.83	81	82	M	1	1	N	P	1841	0
1421	58	19.9219	3.23251	1.92745	12.0667	72	F	1	1	3	0	0	0	1	1	0	0	1	3	0	0.07	56	52	F	1	1	N	P	431	0
1422	56	22.8374	0.508273	2.38741	22.5167	109	M	1	0	3	0	0	0	1	0	0	1	0	3	0	0.92	71	97	M	1	1	N	P	2158	0
1423	57	26.2227	3.69775	24.6516	39.5	87	F	1	0	3	1	1	0	1	1	0	0	0	1	0	0.1	66	83	F	1	1	P	P	404	1
1424	53	24.3375	0.188249	0.281999	1.36667	168	M	1	1	3	0	0	0	0	0	0	1	0	5	0	0.13	45	73	F	0	0	N	P	2969	0
1425	60	21.4844	4.10652	3.66598	30.3833	173	F	1	0	3	1	0	0	1	0	0	1	0	2	0	0.13	54	54	F	1	1	N	P	468	0
1426	68	28.7619	0.0161357	1.05955	29	118	F	1	0	3	0	0	1	1	1	0	1	0	3	0	0.48	75	54	F	1	0	N	P	1537	0
1427	63	26.2596	0.917043	1.11978	39.5	133	F	1	1	2	0	0	1	1	0	0	1	0	2	0	0.65	70	48	F	1	1	P	P	1014	1
1428	38	19.0311	4.25981	4.64339	17.9333	102	F	1	0	3	1	0	0	1	0	0	1	0	5	0	0.06	50	45	F	1	0	P	P	2633	0
1429	50	21.103	6.1181	6.24504	14.4333	109	F	2	0	3	1	0	0	1	0	0	0	0	3	0	0.12	61	66	M	1	1	P	P	2387	0
1430	48	22.4766	0.763754	4.9911	24	191	F	1	0	3	0	0	0	0	0	0	0	0	3	0	0.3	50	71	M	1	1	P	P	2147	0
1431	63	19.3438	2.97434	3.718	18.95	117	F	1	0	3	1	0	0	1	0	0	1	0	3	0	0.1	59	99	M	1	1	N	N	2460	0
1432	63	23.833	3.20831	4.78303	17.7	121	F	2	0	3	1	0	0	1	1	0	1	0	3	0	0.16	63	87	M	1	1	P	NA	2815	0
1433	61	19.2234	2.93669	6.81999	18.3333	84	F	2	0	3	1	0	0	1	0	0	0	1	3	0	0.08	61	41	F	1	1	N	N	2155	0
1434	66	29.7576	0.52172	0.796715	17.8333	113	M	1	1	3	0	0	0	1	0	0	0	1	4	0	0.94	63	51	M	1	1	N	P	2920	0
1435	45	18.7175	4.35125	4.38877	14.3833	106	M	2	1	3	1	0	0	1	1	0	0	0	5	1	0.23	50	240	M	1	0	N	P	2472	0
1436	60	23.5883	1.36884	0.865161	29	96	F	1	0	3	0	0	0	1	1	1	1	0	4	0	0.12	56	46	F	1	1	N	P	1574	0
1437	25	20.1348	4.08501	3.76181	18.0833	118	F	2	0	3	0	0	0	1	1	0	0	0	2	0	0.21	50	240	M	1	0	N	P	2472	0
1438	25	22.4784	4.37007	7.01437	27.9667	106	M	1	1	3	0	0	0	1	0	0	0	0	2	0	0.26	19	70	M	1	0	N	N	2330	0
1439	29	19.9219	4.81111	5.64271	27.8667	73	F	2	0	3	1	0	0	0	0	0	0	0	2	0	0.17	35	129	M	1	0	N	P	2168	0
1440	34	20.7451	4.38621	4.85695	32.75	98	M	1	1	3	0	0	0	1	1	0	0	0	3	1	0.09	45	99	M	1	0	P	P	2293	0
1441	55	21.4109	2.80491	3.8412	25.2833	305	F	2	1	3	1	0	0	1	1	0	0	1	1	0	0.68	66	97	M	1	0	P	P	1467	0
1442	55	21.4109	1.94166	0.963723	21.6667	176	M	1	0	2	1	0	0	1	0	0	1	0	5	1	0.34	62	151	M	1	0	N	P	1009	1
1443	35	21.299	4.14149	5.66461	22.0333	160	F	1	1	3	0	0	0	1	0	0	1	0	3	0	3.2	38	107	M	1	1	N	P	2325	0
1444	67	23.5294	0.182871	1.23203	30.2	140	M	1	0	3	1	0	0	1	1	0	1	1	3	0	0.16	52	84	M	1	1	P	P	2737	0
1445	36	21.7193	0.723415	6.89938	2.03333	77	F	1	0	3	0	0	0	1	0	0	0	0	2	0	0.21	35	68	M	0	0	N	P	2878	0
1446	53	23.7954	4.24906	4.55031	17.5833	151	M	1	0	3	0	0	0	1	1	0	0	0	3	0	0.3	55	131	M	1	1	N	P	1085	1
1447	52	24.8971	1.91476	2.22587	37.9	122	M	1	1	3	1	0	0	1	1	0	0	0	2	1	0.28	46	85	M	1	0	N	P	1997	0
1448	54	25.6055	0.209764	1.38535	40.4167	148	M	1	1	3	0	0	0	1	1	0	1	0	6	0	0.39	55	84	M	1	1	P	P	2852	0
1449	38	17.7557	0.709969	1.50308	14	175	M	1	0	3	0	0	0	0	0	0	0	0	4	0	0.44	55	51	F	1	1	P	P	515	0
1450	67	24.0055	0.104882	0.539357	15.5667	126	F	2	1	3	0	0	0	1	1	0	1	0	4	0	0.22	69	69	F	1	1	N	P	1183	0
1451	62	25.3444	0.798715	0.906229	22.3333	366	F	1	0	2	0	0	0	1	1	0	0	1	2	0	1.12	71	87	F	1	0	P	P	503	0
1452	55	21.7365	4.58253	4.52019	29.4667	134	M	1	0	3	0	0	0	1	0	0	0	0	4	0	0.12	57	88	M	1	0	N	P	2020	0
1453	54	23.9198	3.75692	4.12047	32.9667	173	M	2	0	3	1	0	0	1	0	0	1	0	3	1	0.31	65	182	M	1	1	N	P	1496	0
1454	45	23.4568	1.72383	1.21834	13.45	105	M	1	0	3	0	0	0	1	1	0	0	0	3	0	0.32	39	53	F	1	0	P	P	367	0
1455	54	25.8586	3.45034	4.15606	18.2667	140	M	1	0	3	1	1	0	1	1	1	0	0	3	0	0.25	50	36	F	1	1	P	P	2329	0
1456	55	20.7612	4.61211	4.39973	40.7833	173	F	2	0	3	0	0	0	1	0	0	0	0	2	0	0.12	61	81	F	1	1	P	P	2022	0
1457	61	33.564	2.86946	2.6475	18.2	155	F	1	1	3	1	0	1	1	0	0	1	0	5	0	0.4	56	300	M	1	1	N	P	907	1
1458	69	30.7174	0.77989	3.17591	39.7	265	M	1	0	3	0	0	0	1	0	0	0	0	4	1	0.16	53	51	F	1	1	N	P	868	1
1459	67	24.7252	1.6297	4.48186	17.3167	133	M	1	0	3	0	0	0	1	1	1	0	1	4	0	0.19	62	52	M	1	1	N	P	1874	0
1460	56	30.2992	0.922422	1.59343	32.55	141	M	2	1	3	0	0	0	1	1	0	1	0	4	0	0.18	50	60	F	1	1	P	P	2008	0
1461	41	30.8532	1.24513	1.56331	14.4	116	M	1	0	3	1	0	0	1	1	0	0	0	4	0	0.75	15	61	F	1	0	P	P	1047	0
1462	54	23.7954	1.90132	3.03901	16.9833	135	M	1	0	3	1	0	0	1	1	0	0	0	2	0	0.24	61	43	F	1	1	N	P	2849	0
1463	44	26.7036	3.27285	11.2361	15.8333	126	M	1	0	3	1	0	0	1	0	0	1	0	3	0	0.09	47	135	M	1	1	P	P	2353	0
1464	66	25.6055	0.325402	0.91718	20.6667	204	M	1	1	3	1	0	0	1	0	0	1	0	3	0	0.22	72	95	F	1	1	P	N	2944	0
1465	50	23.5556	5.03701	6.28063	24.7333	127	F	1	1	3	0	0	0	1	0	0	0	0	4	1	1.23	58	90	M	1	1	P	P	1704	0
1466	33	24.3375	4.09846	4.13963	11	131	M	1	1	3	1	0	0	1	0	0	0	0	3	0	0.15	31	77	F	1	1	P	P	2003	0
1467	38	22.3081	3.48261	8.21081	31.1	97	F	1	1	3	0	0	0	1	1	0	1	0	4	0	0	38	52	F	1	1	N	P	2153	0
1468	72	20.7612	4.79498	5.62081	21.35	148	M	2	0	3	1	0	0	1	1	0	1	0	2	0	0.07	68	80	M	1	1	N	P	1751	0
1469	31	25.3902	8.41743	9.09514	30.7167	150	F	3	0	3	0	0	0	1	1	0	1	0	2	0	0.29	46	95	F	1	0	P	P	426	0
1470	29	19.052	4.89448	5.22108	36.7	241.6	F	2	0	3	0	0	0	0	0	0	0	0	1	0	0.17	64	86	M	1	1	P	P	1085	0
1471	52	19.1467	2.31009	12.7858	31.5	89	F	1	0	3	1	0	0	0	1	1	0	1	4	0	0.11	37	145	M	1	1	N	P	2593	0
1472	51	34.9481	2.88559	4.80767	16.6333	116	M	1	0	3	1	0	0	1	1	0	1	0	4	0	0.26	57	45	M	1	1	N	P	1868	0
1473	31	18.3391	1.83409	15.5702	32.1833	125	M	3	0	3	1	0	0	1	0	0	0	0	1	0	0.14	16	8	M	1	0	N	P	2581	0
1474	56	35.2508	1.98469	3.37851	21.05	135	M	1	0	3	1	0	0	1	1	1	0	0	5	1	0.36	50	59	M	1	0	N	P	3006	0
1475	48	24.6914	3.76768	3.82204	26.1667	96	M	1	0	3	1	0	0	1	0	0	0	0	0	1	0.51	23	68	M	1	0	P	P	2034	0
1476	61	21.1553	1.64584	1.63723	7.05	118	F	1	0	3	1	0	0	1	0	0	0	0	5	0	0.11	52	84	M	1	1	P	P	2738	0
1477	57	22.6562	7.21533	8.67077	22.2333	74	F	1	0	3	1	0	0	1	1	0	1	0	3	0	0.08	47	53	M	1	1	P	P	394	1
1478	26	21.3039	1.41994	1.79329	32.1833	121	M	1	1	3	1	0	0	1	0	0	0	0	4	0	0.18	5	48	F	1	1	N	N	2886	0
1479	62	25.9095	0.540544	1.77687	1.4	114	M	1	1	3	1	0	0	1	1	0	0	0	1	0	0.36	37	55	F	0	0	N	P	2864	0
1480	32	20.0851	1.08916	1.93566	19.9167	144	M	1	0	3	1	0	0	0	0	0	0	0	5	0	0.23	41	70	F	1	1	P	NA	2853	0
1481	53	21.6788	5.05315	5.60986	16.5	160	M	1	0	3	0	0	1	1	1	0	0	1	4	0	0.14	59	87	M	1	1	P	P	1419	0
1482	56	25.1547	3.43421	7.34565	16.6	183	M	1	0	3	0	0	0	1	1	0	1	0	3	1	0.18	55	58	M	1	0	P	P	1919	0
1483	42	32.8769	1.54364	2.67214	24.6833	93	M	1	0	3	0	0	0	1	0	0	1	0	5	0	0.2	47	58	M	1	1	N	P	2688	0
1484	51	20.1995	0.11295	0.574949	17.4833	113	M	1	0	3	0	0	0	1	0	0	0	0	3	0	0.14	51	63	M	1	0	N	P	633	0
1485	43	22.4059	1.59205	1.86995	1.83333	129	M	3	0	3	1	0	0	1	0	0	1	0	2	0	0.19	39	63	F	0	0	N	P	2703	0
1486	45	22.3094	12.3518	5.74127	17.75	165	M	3	0	3	1	0	0	1	1	0	0	1	0	0	0.7	60	137	M	1	1	P	P	2414	0
1487	70	30.4705	2.31009	4.18344	24.3333	118	M	2	1	3	1	0	0	1	1	0	1	0	0	0	0.05	62	108	F	1	1	P	P	2409	0
1488	62	20.4382	0.70459	0.284736	17.45	330	M	1	0	3	1	0	0	1	1	1	1	0	4	0	0.51	74	70	M	1	1	N	P	1180	0
1489	28	22.1003	9.34523	12.4764	36.6167	154	M	3	0	3	0	0	0	1	1	0	0	0	2	0	1.08	50	67	F	1	1	P	P	1625	0
1490	60	21.0962	1.66197	2.8501	37.1833	112	F	1	0	3	0	0	0	1	0	0	0	0	4	0	0.13	63	31	F	1	1	N	P	2595	0
1491	71	23.5294	0.605087	0.594114	43.6667	118	M	1	1	3	0	0	0	1	0	0	1	0	5	0	0.41	66	82	M	1	1	N	P	2902	0
1492	44	19.1358	3.69507	13.4839	12	90	M	3	0	3	0	0	0	1	1	0	0	0	4	0	0.15	19	96	M	1	0	P	P	1592	0
1493	61	27.0169	3.211	5.53046	16.4333	111	M	1	0	3	0	0	0	1	1	1	1	1	4	0	0.3	72	77	M	1	0	P	P	1973	0
1494	33	27.7778	1.15908	0.752909	38.05	170	M	1	0	3	0	0	0	1	0	0	1	0	4	0	0.22	45	371	M	1	0	P	P	2750	0
1495	49	22.9719	1.89325	0.982888	20.75	93	F	2	1	3	1	1	0	1	1	0	0	0	1	0	0.41	47	122	M	1	0	N	N	2480	0
1496	67	23.833	1.70769	0.91718	12.3167	111	F	1	0	3	0	0	0	1	0	0	0	1	6	0	0.01	76	64	M	1	1	P	P	1235	0
1497	52	24.8777	2.72693	3.78371	32.4167	198	F	2	0	3	1	0	0	1	0	0	0	0	3	0	0.33	60	69	F	1	1	N	P	2121	0
1498	29	23.8884	1.13756	3.64134	18.2333	150	M	1	0	3	1	0	0	1	1	0	1	0	4	0	0.18	45	371	M	1	0	P	P	2751	0
1499	63	24.6914	1.01924	13.0541	35.1333	206	M	1	0	3	1	0	1	1	1	0	0	1	5	0	0.99	77	73	M	1	1	P	P	2515	0
1500	51	23.7022	0.274306	0.709103	24	126	M	1	1	2	0	0	0	1	1	0	0	0	2	0	0.42	62	89	F	1	0	N	P	3011	0
1501	53	28.0557	0.865947	4.90897	38.9333	100	M	3	1	3	1	0	0	1	1	0	0	1	1	1	0.09	44	132	F	1	0	N	P	2607	0
1502	55	21.4844	2.87753	5.50034	19.4333	77	F	1	1	3	1	0	0	1	1	0	0	0	4	0	0.18	50	40	M	1	1	N	P	1989	0
1503	65	21.83	0.946625	0.290212	37.5	95	F	1	0	3	1	0	0	1	1	0	1	0	3	0	0.13	55	168	M	1	0	N	P	2735	0
1504	61	24.1588	3.83491	4.65161	25.4333	183	M	1	0	3	0	0	1	1	0	0	1	0	5	0	0.26	71	71	M	1	1	N	P	794	0
1505	46	23.4568	0.70459	0.52293	1.25	141	M	1	1	3	1	0	0	1	1	0	1	0	1	0	0.15	37	71	F	0	0	N	P	704	0
1506	60	25.3069	0.207074	2.60643	18.65	93	M	1	0	3	0	0	0	1	1	1	1	0	4	0	0.18	63	51	M	1	1	N	P	2920	0
1507	67	33.7925	0.822918	1.31143	38.9667	88	F	1	0	3	0	0	0	1	1	1	1	0	4	0	0.16	52	39	F	1	0	N	N	2687	0
1508	35	27.2392	3.60094	7.30185	15.9167	121	F	1	1	3	0	0	0	0	0	0	1	0	4	0	0.09	48	65	F	1	1	N	P	1712	0
1509	70	20.9366	0.494827	0.243669	16.3333	112	F	1	0	3	1	0	0	0	0	0	0	0	2	0	0.06	62	72	M	1	1	P	P	2579	0
1510	41	18.6453	3.28361	3.7755	29.55	126	M	1	1	3	1	0	0	1	0	0	1	0	4	0	0.2	44	112	M	1	0	N	P	1351	0
1511	41	19.5682	0.532477	1.66461	33.3333	237	M	2	1	3	0	0	0	1	0	0	0	0	2	0	1.38	69	112	F	1	0	N	P	519	0
1512	46	19.6052	0.750308	0.542094	1.5	126	F	1	1	2	1	0	0	1	0	0	0	0	2	0	0.09	47	81	F	0	0	N	N	2801	0
1513	71	21.1073	0.543234	2.50513	20.7667	213	M	1	0	3	1	0	0	1	1	0	1	1	3	0	0.33	79	58	M	1	0	N	P	441	0
1514	57	21.6552	0.306577	1.00205	31.3	181	F	1	1	2	1	0	0	1	0	0	1	1	3	0	0.12	54	113	M	1	1	N	P	1806	0
1515	41	24.1115	14.1053	15.4415	35.6333	220	M	2	0	3	1	0	0	1	0	0	0	0	1	0	0.34	54	90	M	1	1	N	P	2315	0
1516	78	29.4118	1.13219	1.44285	14.45	177	M	1	0	3	1	0	0	1	0	0	0	1	4	0	0.15	71	53	M	1	1	P	P	1240	0
1517	67	23.8884	3.03619	2.38467	14	223	M	1	1	3	0	0	0	1	1	0	1	0	5	0	2.45	62	85	F	1	0	P	P	1408	0
1518	55	22.2656	2.65969	3.31006	30.05	101	F	4	0	3	0	0	0	1	0	0	0	0	1	0	0	54	72	M	1	1	N	P	1926	0
1519	37	19.5312	3.36966	6.21766	33.4	160	F	3	0	3	1	0	0	1	1	0	0	0	1	0	0.16	58	111	F	1	1	P	P	1307	0
1520	51	NA	3.71658	10.9268	20.4667	131	M	1	0	3	1	0	1	0	0	0	0	0	4	0	0.7	61	50	M	1	1	P	P	1682	0
1521	64	25.8065	0.389945	2.61465	18.15	92	F	1	0	3	1	0	1	1	0	0	1	0	0	0	0.19	57	75	M	1	1	N	P	1674	0
1522	68	19.9481	0.379188	0.0821355	19.9167	120	F	1	1	3	1	0	0	1	1	0	1	1	6	1	0.14	74	59	M	1	1	P	P	2504	0
1523	62	25.3155	0.922422	1.06502	24.2333	132	F	1	0	3	1	0	0	1	0	0	1	0	3	0	0.3	63	68	M	1	1	N	NA	1779	0
1524	32	21.3578	2.18369	4.04928	12.7	125	F	1	0	3	1	0	0	1	0	0	0	0	3	0	0.09	36	83	M	1	0	N	P	814	0
1525	65	18.5493	2.10032	2.23409	14.4	90	F	2	0	3	1	0	0	1	0	0	0	0	1	0	0.07	73	55	F	1	1	N	P	718	0
1526	51	23.5479	2.92055	2.32444	12.3333	154	M	1	0	3	0	0	0	1	0	0	0	0	3	0	0.48	60	64	M	1	1	P	P	1714	0
1527	68	30.1788	0.123707	0.960986	20.3333	194	F	1	0	3	1	0	1	1	1	0	0	0	3	0	0.6	69	132	M	1	1	N	P	1589	0
1528	41	20.4491	0.158667	1.33333	24.5833	97	F	2	1	3	0	0	0	1	1	0	1	0	1	0	0.09	47	151	M	1	1	P	P	2287	0
1529	32	22.2222	3.92365	4.10404	15.3	205	M	2	0	3	1	0	0	1	0	0	0	0	3	0	0.17	41	72	M	1	1	N	P	1123	0
1530	53	27.6646	2.78071	3.28542	15.85	142	F	1	0	3	0	0	0	1	1	0	0	0	4	0	0.24	35	125	M	1	0	P	P	1825	0
1531	53	20.0155	3.82415	7.24983	19	257	M	2	1	3	0	0	0	1	0	0	0	1	4	0	0.63	50	72	M	1	1	N	P	2188	0
1532	45	32.8824	0.672319	0.232717	29.8	104	F	2	1	3	1	0	0	1	0	0	1	0	0	1	0.19	65	99	M	1	1	N	P	2636	0
1533	42	21.6333	0.435663	1.31691	35.3667	119	M	1	0	3	0	0	0	1	1	0	0	0	3	0	0.62	34	291	F	1	0	N	P	2482	0
1534	79	22.46	0.51903	1.95756	21.1833	182	M	1	0	3	1	0	0	1	1	0	0	0	3	1	1.98	78	86	M	1	1	P	P	2703	0
1535	21	20.0288	0.166735	0.104038	17.9667	131	F	1	1	2	0	0	0	1	0	0	1	0	3	0	0.09	37	57	M	1	0	P	P	2834	0
1536	66	24.9649	6.77429	6.77618	33.3333	223	M	2	1	3	1	0	0	1	1	0	1	0	2	0	0.16	76	97	M	1	1	P	N	397	0
1537	77	25.0967	0.900907	9.24572	38.0167	112	M	1	0	3	1	0	0	1	1	0	1	0	3	0	0.18	68	66	F	1	1	N	P	2406	0
1538	67	25.0593	0.325402	0.922656	19.5333	184	M	2	1	3	1	0	1	1	0	0	1	1	3	0	0.52	65	56	M	1	1	N	P	2720	0
1539	37	33.3319	2.12722	2.67762	21.0667	96	F	1	0	3	0	0	0	1	0	0	0	0	4	0	0.1	41	59	F	1	1	N	P	2005	0
1540	74	30.8463	0.0941247	0.900753	20.15	121	M	1	0	3	0	0	0	1	0	0	0	0	3	0	0.12	66	65	F	1	0	N	P	1474	0
1541	46	31.7418	2.3074	4.26283	22.55	149	M	1	0	3	0	0	0	1	1	0	0	0	4	0	0.53	50	129	M	1	1	P	P	1956	0
1542	28	24.4418	1.52751	1.34428	19.6	106	M	1	0	3	0	0	0	1	0	0	0	0	3	0	0.23	47	91	M	1	0	N	P	2208	0
1543	38	24.2188	3.39924	3.41684	12.4	102	F	1	1	3	1	0	0	1	1	0	0	0	4	0	0	32	64	M	1	0	P	P	755	0
1544	52	19.2526	0.196317	1.00479	6.26667	141	M	1	0	3	0	0	0	1	0	0	0	0	4	0	0.23	46	143	M	1	1	N	P	2624	0
1545	70	16.3304	0.0645426	1.39904	10.65	129	F	1	0	3	1	0	0	1	0	0	0	0	4	0	0.23	69	63	F	1	1	N	P	1418	0
1546	60	27.31	0.933179	1.86721	1.13333	91	M	1	0	3	0	0	0	1	0	0	1	0	2	0	0.2	24	83	M	0	0	P	P	2128	0
1547	53	18.902	1.08378	2.7707	32.5833	87	F	2	0	3	1	1	0	1	0	0	0	0	1	0	0.1	49	71	M	1	1	P	P	2257	0
1548	53	40.5827	2.65163	3.02533	38.1167	97	F	1	0	3	0	0	0	1	1	0	0	0	4	0	0.23	55	51	M	1	1	N	P	1640	0
1549	29	21.2953	0.174803	1.11704	18.9	152	M	1	1	3	0	0	0	1	0	0	1	0	6	0	1.5	21	106	F	1	0	P	P	1640	0
1550	73	26.5731	0.368431	1.43463	17.1667	103	M	1	0	3	1	0	0	1	1	0	0	0	5	0	0.84	72	62	F	1	1	P	P	2262	0
1551	77	18.8189	0.508273	1.22108	21.4333	90	M	1	1	3	0	0	0	1	0	0	0	1	3	0	0.22	72	107	F	1	1	P	P	2419	0
1552	31	21.875	0.196317	1.0705	1.78333	88.4	F	1	0	3	1	0	0	1	0	0	0	0	0	0	0.15	22	71	F	0	0	N	P	2667	0
1553	73	21.2183	0.102192	4.96372	39.8833	198	M	1	0	3	0	0	0	1	1	1	1	0	3	0	0.76	70	107	M	1	1	N	P	2605	0
1554	58	27.5482	1.14025	0.960986	16.3	118	M	2	0	3	1	0	0	1	1	1	1	1	0	0	0.32	41	52	M	1	1	P	P	2226	0
1555	72	16.732	0.306577	0.952772	31.8167	77	F	2	0	3	0	0	0	0	1	0	0	0	4	0	0.29	66	81	M	1	1	P	P	2467	0
1556	78	26.3656	0.597019	2.01506	19.7333	114	M	1	0	3	0	0	0	1	0	0	0	0	3	0	0.46	71	57	F	1	1	N	P	1799	0
1557	60	20.7031	1.22093	0.62423	17.7667	154	F	2	0	3	1	0	0	1	0	0	0	0	2	0	0	56	96	M	1	1	N	P	2197	0
1558	55	17.6446	0.115639	0.210815	35.4	104	F	1	0	3	0	0	0	1	1	0	0	0	2	0	0.21	62	53	M	1	1	P	P	2453	0
1559	66	35.0559	0.486759	2.66393	16.25	115	M	1	0	3	0	0	1	1	1	0	1	0	5	0	0.5	56	392	M	1	0	N	P	1834	0
1560	50	24.858	0.155978	1.14442	21	176	M	1	1	3	0	0	0	1	1	0	0	0	3	0	0.15	49	72	F	1	0	N	P	2515	0
1561	47	20.0777	0.51903	1.3744	34.75	74	F	1	0	3	0	0	0	1	0	0	0	0	4	0	0.12	53	60	M	1	0	N	P	1819	0
1562	44	23.4493	3.39118	11.1978	38.8833	184	M	1	0	3	1	0	0	1	0	0	0	0	4	0	1.06	52	191	M	1	0	P	P	1325	0
1563	63	23.6128	0.190939	2.36277	32.4833	74	F	1	0	3	0	0	0	1	0	0	1	0	3	0	0.16	56	141	F	1	0	P	P	1799	0
1564	65	24.5779	3.66548	5.40452	21.4	135	M	1	0	3	1	0	0	1	1	0	0	0	4	0	0.11	60	74	M	1	1	N	P	2055	0
1565	67	27.0416	0.0806783	2.42847	20.3167	237	M	1	0	3	0	0	1	1	1	0	0	0	6	0	1.65	83	77	M	1	1	N	P	1679	0
1566	52	17.5781	3.31588	6.91855	32.8333	143	F	2	1	3	1	1	0	1	1	0	0	0	2	0	0.06	48	124	F	1	1	N	P	2626	0
1567	59	25.8264	0.933179	0.755647	2.13333	104	F	1	0	3	0	0	0	1	0	0	0	0	4	0	0.53	54	55	F	0	0	P	P	1957	0
1568	41	25.7812	3.01468	4.06023	15.75	367	M	1	0	3	0	0	0	0	1	0	0	0	6	0	1.96	50	144	M	1	0	P	P	474	0
1569	62	19.4051	6.02936	0.717317	42.8667	121	F	1	0	3	0	0	0	1	1	0	0	1	5	0	0.19	70	64	F	1	1	N	P	2394	0
1570	56	21.0938	1.24782	9.92471	26.4	114	F	1	1	3	0	0	0	1	1	0	1	0	3	0	0.08	54	77	M	1	1	N	P	1206	0
1571	44	22.9854	1.25858	4.10404	17.3	219	M	1	0	3	1	0	0	1	0	0	1	0	4	0	0.15	52	63	F	1	1	N	P	1938	0
1572	20	19.1358	0.311956	0.733744	2.38333	123	M	1	0	3	0	0	0	0	0	0	0	0	2	0	0.53	20	66	F	0	0	P	P	2300	0
1573	56	24.2513	2.76995	1.03491	21.75	194	M	1	0	3	1	0	0	1	1	0	0	0	2	0	1.08	61	75	M	1	1	N	P	1697	0
1574	55	24.4444	2.92055	3.96441	17.45	220	M	1	0	3	0	0	0	1	1	0	0	0	5	1	0.29	50	105	M	1	0	N	P	1317	0
1575	52	26.3958	0.344227	0.681725	37.6333	214	M	1	0	3	1	0	0	1	0	0	0	0	4	1	0.62	53	107	M	1	1	N	P	2258	0
1576	60	26.1966	0.513652	0.848734	1.8	134	M	1	0	3	0	0	0	1	0	0	1	0	4	0	0.19	58	65	F	0	0	P	P	2178	0
1577	35	23.833	2.7323	2.82546	23.8333	194	F	1	0	3	0	0	1	1	0	0	0	0	1	0	1.13	61	84	M	1	0	N	P	805	0
1578	61	20.8209	1.36884	25.7467	37.4333	146	M	1	0	3	0	0	0	1	1	0	0	0	5	0	0.19	64	49	M	1	0	N	P	2443	0
1579	65	30.863	0.309267	1.95209	24.95	190	M	1	NA	3	0	0	1	1	1	1	1	0	5	0	0.74	77	104	M	1	1	N	P	812	0
1580	55	24.9649	1.22362	0.328542	18.4833	121	M	1	0	3	0	0	0	1	1	0	0	0	3	1	0.06	59	49	M	1	1	N	P	1871	0
1581	69	26.4915	0.0510962	0.123203	14.75	136	M	1	1	3	0	0	0	1	0	0	1	1	5	0	1.94	57	162	M	1	1	P	P	789	0
1582	55	26.1224	0.70459	1.94935	12.5	138	M	1	1	3	1	0	0	1	1	1	1	0	4	0	0.18	59	36	F	1	0	N	P	517	0
1583	55	21.83	1.26127	3.21697	17.8167	107	F	1	0	3	1	1	0	1	1	0	1	0	2	0	0.11	67	256	M	1	0	N	P	1859	0
1584	42	24.7843	1.02461	1.39083	22.8167	113	M	1	1	3	0	0	0	1	0	0	0	0	3	0	0.25	46	107	M	1	0	N	P	1937	0
1585	54	23.5294	2.25899	1.87269	17	172	M	1	0	3	0	0	0	1	1	1	0	0	2	0	0	56	75	M	1	1	N	P	1384	0
1586	51	37.7163	1.96586	5.13621	22.45	238	M	1	0	3	1	0	0	1	0	0	1	0	4	1	0.56	59	163	M	1	1	P	P	1109	1
1587	26	19.4674	0.354984	0.487337	2.26667	74	F	1	0	3	0	0	0	1	0	0	0	0	0	0	0.06	24	72	M	0	0	N	P	2233	0
1588	56	28	3.31857	3.86311	17.2833	98	F	1	0	3	1	0	1	1	1	0	1	0	3	0	3.84	52	203	M	1	0	P	P	1084	0
1589	55	26.8977	1.02192	0.720055	19.8333	193	F	1	0	2	0	0	0	1	0	0	0	0	4	0	0.43	55	50	M	1	0	P	P	1837	0
1590	59	26.1224	0.142532	0.588638	33.5333	98	M	1	0	3	1	0	1	1	1	0	0	0	4	0	0.22	45	50	F	1	1	N	P	1068	0
1591	67	25.0135	1.0542	1.64271	23.4	175	M	1	1	3	0	0	0	1	1	0	0	0	3	0	0.33	69	92	M	1	0	P	P	679	1
1592	62	23.5883	1.49524	2.30527	12.3333	170	F	1	0	2	0	0	1	1	1	0	0	0	3	0	0.35	63	32	F	1	0	P	P	1801	0
1593	71	33.5938	1.86905	4.19713	20.8167	92	F	1	0	3	1	0	1	1	0	0	0	0	3	0	0.31	65	44	F	1	1	P	P	1316	0
1594	61	22.2222	NA	2.1848	18.7667	93	F	1	0	3	1	0	0	1	0	0	1	0	4	0	0.07	61	92	M	1	1	P	P	1674	0
1595	84	22.719	0.957382	1.50856	16.5167	137	M	1	0	3	0	0	0	1	1	1	1	1	3	0	0.2	79	44	F	1	1	P	N	1860	0
1596	71	20.83	0.177492	1.1499	20.9833	99	F	1	1	3	0	0	0	1	0	0	1	0	5	0	0.29	78	34	F	1	1	P	P	2051	0
1597	51	16.6603	0.201696	1.11704	33.4667	100	F	1	0	3	0	0	0	1	1	0	0	0	4	0	0.16	54	97	F	1	1	P	P	2119	1
1598	39	36.7094	4.39697	7.00068	8.88333	94	M	1	0	3	1	0	0	1	1	0	0	0	5	0	0.48	34	41	M	1	1	P	P	590	0
1599	53	23.5666	2.64625	2.69131	20.5167	207	M	1	1	3	0	0	0	1	0	0	0	0	4	0	0.18	49	120	M	1	0	N	P	1222	0
1600	28	24.0569	1.51137	2.91034	20.2333	122	M	1	1	3	1	0	0	1	1	0	0	0	4	0	0.39	34	48	F	1	1	P	P	1048	0
1601	38	29.3878	2.16218	2.76523	13.2667	153	M	1	1	3	0	0	0	1	0	0	1	0	4	0	1.31	49	127	M	1	0	P	P	1113	0
1602	22	17.6471	4.02585	4.31485	23.65	153	M	2	0	3	0	0	0	1	0	0	0	0	4	0	0.12	16	58	F	1	0	N	P	771	0
1603	59	26.5625	3.95324	3.39493	42.6833	158	F	1	0	3	1	0	0	1	0	0	0	0	3	0	0.15	60	76	M	1	0	N	P	681	0
1604	66	22.1297	NA	1.62081	20.3	136	M	1	0	3	0	0	0	1	0	0	0	0	4	0	0.21	67	106	M	1	1	P	P	439	1
1605	60	22.6757	2.88828	3.86858	17.9	122	M	1	0	3	0	0	0	1	1	1	1	1	4	0	1.09	70	120	M	1	1	N	P	973	0
1606	52	23.1837	0.389945	0.306639	1.41667	101	M	1	1	3	1	0	0	1	0	0	1	0	1	0	0.11	49	68	F	0	0	P	P	1929	0
1607	31	28.8415	2.40421	7.63039	23.75	155	F	2	1	3	1	0	0	1	0	0	0	0	4	0	0.22	49	61	M	1	1	P	P	1168	0
1608	37	29.7004	0.0376499	0.257358	4.13333	104	M	1	0	3	0	0	0	1	0	0	0	0	4	0	0.16	30	69	F	0	0	P	N	1933	0
1609	55	26.1719	3.45841	0.610541	20.6	109	M	1	0	3	0	0	1	1	1	1	1	0	4	0	0.22	60	76	M	1	0	N	P	683	0
1610	64	24.6755	1.74803	2.78166	11.7	143	M	1	0	3	0	0	0	1	0	0	0	0	4	0	0.24	67	87	M	1	1	P	P	1091	0
1611	54	17.239	0.220521	1.30869	33.2667	152	M	1	0	3	0	1	1	1	0	0	1	0	3	0	0.2	49	49	M	1	1	N	P	1543	0
1612	58	25.7117	0.755687	1.39083	26.15	146	F	1	0	3	1	0	1	1	0	0	0	0	4	0	0.11	51	63	M	1	1	P	P	1642	0
1613	62	21.0772	1.09185	1.20192	21.5167	116	F	1	0	3	1	0	0	1	1	0	0	0	3	0	0.12	65	55	F	1	0	N	P	1518	0
1614	65	22.6562	0.104882	0.276523	20.3	214	F	2	1	3	0	0	0	1	0	0	0	1	3	0	0.14	66	54	F	1	1	N	P	1137	0
1615	73	29.3575	0.63198	1.17728	18.7667	281	F	1	0	3	1	0	0	1	0	0	1	0	3	0	0.37	74	60	F	1	1	N	P	1681	0
1616	64	21.3039	1.41994	2.68583	14.5833	273	F	1	0	2	1	0	0	1	1	0	0	0	3	1	0.5	77	46	F	1	1	N	P	1298	0
1617	54	18.3145	1.25051	5.41547	18.4	114	M	1	1	3	0	1	0	1	0	0	0	0	4	0	0.1	50	240	M	1	0	P	P	1108	0
1618	57	19.8352	0.653494	3.45791	32.25	106	M	1	1	3	1	1	0	1	0	0	0	0	4	0	0.14	40	65	F	1	1	P	P	1611	0
1619	56	20.5761	0.699212	1.30595	19.8833	116	F	1	0	3	1	0	0	1	1	0	1	0	2	0	0.04	68	68	F	1	1	P	P	1548	0
1620	65	35.0556	0.220521	1.13073	25.1167	242	M	1	0	3	1	0	1	1	1	0	0	0	5	0	0.79	74	60	F	1	1	N	P	1681	0
1621	48	25.0593	0.363052	1.31417	14	296	M	1	1	3	0	0	0	1	0	0	0	0	4	0	1.45	43	164	M	1	0	N	P	1490	0
1622	49	21.4573	1.41187	3.06913	24.3	80	F	4	0	3	1	0	0	1	0	0	0	0	1	0	0.06	21	52	F	1	0	N	P	1160	0
1623	40	24.1217	1.63508	4.04928	39.0833	150	F	2	0	3	0	0	0	0	0	0	0	0	3	0	0.61	45	50	F	1	1	P	P	1155	0
1624	54	21.8871	0.174803	1.56057	31.9333	163	M	1	0	3	1	1	0	1	0	0	0	0	4	1	2.36	49	43	M	1	1	N	P	1721	0
1625	65	25.3906	0.0914354	0.377823	1.46667	74	F	1	0	3	0	0	0	1	0	0	1	0	5	0	0.06	65	74	M	0	0	N	P	1684	0
1626	48	20.9573	0.750308	0.91718	13.75	111	M	1	0	2	0	0	0	1	1	1	1	0	4	0	0.16	40	65	M	1	1	P	P	649	0
1627	60	18.7109	0.212453	1.51951	14.4	184	M	1	1	3	1	0	0	1	0	0	0	0	2	0	0.39	56	54	F	1	1	P	P	1525	0
1628	68	20.1771	0.368431	2.6256	27.8	410	M	1	1	2	0	0	0	1	0	0	0	0	4	0	0.82	70	51	F	1	1	N	P	1509	0
1629	59	19.313	0.0995032	1.68652	14.2833	85	F	1	1	3	1	0	1	1	1	0	0	0	4	0	0.17	50	83	F	1	1	P	P	1283	0
1630	45	17.2111	0.11295	11.7481	19.7	360	F	1	1	3	1	0	0	1	0	0	0	0	4	0	0.82	36	121	M	1	1	N	P	1350	0
1631	72	23.04	0.255481	1.31417	19.5	187	M	1	0	3	0	0	0	1	1	0	0	0	4	0	0.2	73	76	M	1	1	P	P	1624	0
1632	70	24.539	0.48138	1.01027	14.3	144	M	1	0	2	0	0	0	1	1	0	1	0	5	0	0.78	74	56	F	1	0	P	P	1499	0
1633	60	26.2222	2.89366	3.49624	18.2	136	F	1	0	3	0	0	0	1	1	0	1	0	3	0	0.07	58	91	M	1	1	P	P	624	0
1634	44	22.3081	0.158667	0.276523	13.55	177	M	1	1	3	1	0	0	0	1	0	1	0	4	0	0.11	43	114	F	1	1	P	P	1637	0
1635	70	25.9909	1.15101	2.22587	20.0833	212	M	1	0	3	1	0	1	0	1	1	0	0	3	0	0.29	70	59	F	1	1	N	P	1232	0
1636	64	26.9127	0.516341	0.733744	22.55	115	F	1	1	3	1	0	0	1	1	0	1	0	4	0	0.07	59	85	M	1	1	N	P	1491	0
1637	50	26.8198	0.0564748	4.60233	35.6167	122	M	1	1	3	0	0	0	0	1	1	0	0	2	0	0.55	43	49.5	M	1	0	P	P	1622	0
1638	40	19.5918	0.793336	1.4538	37.5833	168	M	2	0	3	0	0	0	1	1	0	0	0	2	0	0.1	64	69	M	1	1	P	P	464	0
1639	62	19.4363	1.69962	9.20465	21.2667	74	F	1	0	3	0	0	1	1	0	0	0	1	3	0	0.2	62	192	M	1	1	N	P	1635	0
1640	66	30.1194	0.572816	1.75222	12.9167	108	M	1	0	3	1	0	0	1	1	0	0	0	3	0	0.51	43	72	M	1	0	P	P	1360	0
1641	42	32.5964	2.04116	2.92402	25.75	139	F	1	0	3	1	0	0	1	0	0	0	1	2	0	0.21	65	204	M	1	1	P	P	861	0
1642	47	22.4059	4.42655	6.49966	13.4667	147	M	2	1	3	1	0	0	1	0	0	0	0	2	1	0.28	42	82	M	1	0	P	P	1137	0
1643	41	24.3375	2.16218	3.10472	20.25	119	M	1	1	2	0	0	0	1	0	0	1	0	3	0	0.19	40	159	M	1	0	P	P	709	0
1644	59	23.4375	2.78878	2.07255	13.4	91	F	1	0	3	1	0	0	1	0	0	0	0	3	0	0.1	53	113	M	1	1	P	P	553	0
1645	56	18.7328	0.763754	4.94456	21.2167	116	F	1	1	3	1	0	0	1	1	0	1	0	4	0	0.04	62	50	F	1	1	N	P	1082	0
1646	45	21.0498	0.0726105	0.572211	21.1833	124	F	1	0	3	0	0	0	1	0	0	0	1	5	0	0.28	44	64	F	1	1	P	P	1472	0
1647	36	NA	0.250103	1.42368	14.9167	193	M	1	1	3	0	0	0	1	0	0	1	0	2	0	0.44	54	52	F	1	0	P	P	805	0
1648	40	31.9508	1.09991	1.85079	10.2833	353	M	1	0	3	0	0	1	1	0	0	1	0	3	0	2	44	58	M	1	1	N	P	417	1
1649	46	24.0741	0.0537855	0.668036	25	162	M	2	0	3	1	0	0	1	1	1	1	0	5	1	0.2	48	54	M	1	1	P	P	1086	0
1650	67	30.3461	0.0806783	1.11157	24.6833	184	M	1	0	3	0	0	0	1	1	0	1	1	5	0	1.86	65	37	M	1	0	N	P	1416	0
1651	65	26.5731	0.301199	1.97125	24.3667	199	M	1	1	3	1	0	0	1	0	0	0	0	4	0	0.24	72	70	F	1	1	P	P	1306	0
1652	73	28.1625	0.59433	3.30459	19.1833	135	M	1	0	3	1	0	1	0	1	1	0	0	3	0	0.32	63	50	F	1	1	N	P	421	1
1653	57	30.3871	4.11728	5.15537	12.1667	203	M	1	0	3	0	0	0	0	0	0	1	0	4	0	0.5	65	71	M	1	1	N	N	838	0
1654	52	17.9282	2.42842	3.19781	13.6167	211	F	1	0	3	0	0	0	1	1	1	1	0	4	0	0.27	61	58	F	1	0	N	P	431	0
1655	67	28.089	0.629291	1.29774	19.5167	176	M	1	0	3	0	0	1	1	1	0	1	0	5	0	0.67	70	65	F	1	1	P	P	1131	0
1656	23	22.8571	0.0752997	1.89733	15.8167	213	M	1	0	3	1	0	0	1	0	0	0	0	5	0	0.51	48	NA	F	1	0	P	P	1316	0
1657	60	30.7787	0.685765	4.78576	26.1333	182	M	1	0	3	0	0	0	1	1	0	1	1	3	0	0.34	60	48	F	1	1	P	P	1031	0
1658	76	32.1799	0.365742	2.81177	19.25	205	M	1	0	3	0	0	0	1	1	1	1	1	4	0	0.48	70	78	M	1	1	P	P	1426	0
1659	36	17.9688	1.04882	1.61807	21.05	76	F	1	1	3	1	0	0	1	0	0	0	0	2	0	0.09	20	100	M	1	0	N	P	485	0
1660	46	22.9441	1.67273	1.85079	1	172	M	1	1	2	0	0	0	1	0	0	1	0	3	0	0.2	59	71	M	0	0	N	P	721	0
1661	57	24.3072	0.583573	0.336756	16.5167	175	M	1	0	2	0	0	0	1	0	0	0	0	3	0	0.23	52	154	M	1	0	P	P	1125	0
1662	51	21.4536	0.161357	1.90281	24.3333	180	F	1	0	3	1	0	0	1	1	0	0	0	4	0	0.17	63	57	M	1	1	N	P	1216	0
1663	45	22.9398	0.00806783	0.391513	12.3667	98	F	1	0	3	1	0	0	1	0	0	0	0	3	0	0.24	45	50	F	1	1	N	P	1202	0
1664	74	17.4044	0.22321	6.92402	11.1667	86	F	1	1	3	0	0	0	1	0	0	0	0	4	0	0.26	76	96	M	1	1	N	P	1110	0
1665	65	26.6749	0.276995	1.04312	17.9667	457	M	1	0	3	0	0	0	1	1	0	0	0	3	0	2.42	67	87	M	1	1	P	P	370	0
1666	31	19.5963	0.188249	4.67077	12.8833	153	M	1	0	3	0	0	0	1	0	0	0	1	5	0	0.97	38	114	M	1	0	N	P	1059	0
1667	65	33.7925	0.656183	11.4442	13.65	161	F	1	0	3	1	0	0	1	1	0	1	1	2	0	0.18	63	91	F	1	0	P	P	798	0
1668	70	28.4082	0.077989	6.53251	25.6667	128	M	1	0	3	0	0	1	1	1	0	1	1	3	0	1.26	77	48	F	1	1	N	P	975	0
1669	37	28.4055	0.279685	0.15332	1.66667	148	M	1	1	3	0	0	0	1	0	0	0	0	2	0	0.36	60	53	F	0	0	N	P	1033	0
1670	26	16.9753	1.0273	1.1499	1.28333	142	M	1	1	3	1	0	0	1	0	0	0	0	2	0	0.51	58	68	M	0	0	P	P	736	0
1671	54	22.8374	0.683076	0.435318	19.5833	130	M	1	0	3	0	0	0	1	1	1	0	0	4	0	0.2	58	58	M	1	0	P	P	843	0
1672	65	20.7612	1.06226	32.7803	22.6333	178	M	1	0	3	0	0	0	0	0	0	0	0	3	0	0.15	72	54	F	1	1	P	P	623	0
1673	37	29.3848	1.42801	1.77413	2.16667	91	F	1	1	2	1	0	0	1	0	0	1	0	2	1	0.43	57	63	F	0	0	N	P	441	0
1674	27	33.6593	0.255481	0.314853	21.9667	110	M	1	1	3	1	0	0	1	0	0	0	0	6	0	0.18	22	119	M	1	0	P	P	886	0
1675	71	26.5643	0.0699212	2.45585	18.7	104	F	1	0	3	1	0	0	1	0	0	1	0	6	0	0.05	73	57	M	1	1	P	P	1032	0
1676	65	23.5294	0.416838	1.31964	20.2	144	M	1	0	3	1	0	1	1	1	0	1	0	2	0	0.16	73	105	M	1	1	N	P	479	0
1677	59	33.5744	1.47641	1.76591	25.6667	125	M	1	0	3	0	0	0	1	0	0	1	0	3	0	0.4	57	141	M	1	1	N	P	451	0
1678	48	26.7755	0.462555	1.0486	13.7833	109	M	1	0	3	0	0	0	1	1	0	1	0	5	0	0.09	50	111	F	1	0	N	P	754	0
1679	46	22.6422	0.978896	6.78987	35	118	M	2	0	2	1	0	0	1	1	0	1	0	2	0	0.29	48	93	F	1	0	N	P	497	0
1680	52	20.9566	0.66963	0.580424	1.33333	83	F	1	0	3	1	0	0	1	0	0	1	0	4	0	0.03	41	88	M	0	0	P	P	435	0
1681	64	24.3375	0.26086	1.24572	20	230	M	1	1	3	1	0	0	0	1	0	0	0	3	0	0.4	70	43	F	1	1	P	P	825	0
1682	70	28.1625	0.0699212	1.48392	13.7667	190	F	1	0	3	0	0	0	0	1	0	0	0	4	1	0.56	68	28	F	1	0	P	P	838	0
1683	63	23.5304	0.527098	1.13347	24.2	247	F	1	0	3	1	0	1	1	0	0	0	0	2	0	0.36	61	214	M	1	1	N	P	654	0
1684	69	32.5964	0.661562	0.605065	17.8167	270	M	1	0	3	0	0	0	1	0	0	1	0	3	0	1.68	76	57	F	1	1	N	P	573	0
1685	61	21.875	0.365742	7.5373	14.8833	97	F	1	0	3	1	0	0	1	0	0	0	0	3	0	0.15	62	109	F	1	1	P	P	698	0
1686	36	20.3125	0.293131	7.38946	12.3833	120	F	1	0	3	0	0	0	0	0	0	0	0	4	0	0	40	88	M	1	1	N	P	722	0
1687	78	28.9993	0.115639	3.90965	17.9667	99	F	1	0	3	1	0	1	1	0	0	1	0	5	0	0.09	82	64	M	1	0	N	N	744	0
1688	68	21.7993	0.029582	1.51403	13.6167	153	M	1	0	2	0	0	0	1	1	0	1	1	4	0	2	74	75	M	1	0	N	P	707	0
1689	69	21.7993	0.618533	0.317591	26.5833	125	F	1	0	3	0	0	0	1	0	0	0	1	2	0	0.09	76	93	M	1	1	P	P	469	0
1690	62	25.2595	0.252792	1.90281	10.9333	271	M	1	1	3	0	0	0	1	0	0	1	0	4	0	1.24	63	116	M	1	1	N	P	441	0
1691	55	27.7634	0.137153	0.588638	18.9667	160	F	1	0	2	0	0	0	1	0	0	1	0	4	1	0.36	63	93	F	1	1	P	P	390	0
1692	66	33.4252	0.301199	1.85079	16.7	175	M	1	0	3	1	0	0	1	0	0	1	0	6	0	0.38	77	91	M	1	0	P	P	424	0
1693	62	21.0813	0.0376499	1.91923	3.66667	106	M	2	0	3	1	0	0	1	1	1	0	0	2	0	0.09	57	69	F	0	0	N	P	1963	0
1694	50	21.1463	3.48261	4.01916	13.8667	119.47	M	2	1	3	1	0	0	1	0	0	0	0	3	0	0.32	51	154	M	1	1	P	P	1035	0
1695	47	24.3911	2.06805	3.36756	30.0167	159.3	M	3	0	3	0	0	1	1	1	1	0	0	0	0	0.558	44	70	M	1	1	P	P	1941	0
1696	47	21.7993	7.64023	4.72005	26.8833	142	M	2	1	3	1	0	0	1	0	0	1	1	3	0	0.228	65	49	F	1	1	P	N	1951	0
1697	74	19.3792	1.53289	2.06982	16.5	133	M	2	0	2	1	0	0	1	1	0	0	1	3	0	0.144	79	67	F	1	1	P	P	1906	0
1698	73	19.205	0.564748	1.00753	29.3167	71	F	2	0	3	0	1	0	1	0	0	0	0	0	0	0.08	58	59	F	1	1	N	P	2562	0
1699	37	20.1771	8.92571	11.9151	17.0833	163.72	M	3	1	3	1	0	0	1	0	0	0	0	1	0	0.114	34	44	F	1	1	N	P	1769	0
1700	56	27.7767	0.387256	3.14579	32.5333	86	F	2	1	3	1	0	0	1	1	0	0	0	3	0	0.2	45	58.4	M	1	0	N	P	2547	0
1701	46	25.8587	7.63217	11.6934	36.45	230	M	3	0	3	1	1	0	1	1	1	1	0	1	0	0.69	57	130	M	1	1	N	P	1135	0
1702	46	25.1862	0.182871	0.501027	31.75	115	M	2	1	3	1	0	0	1	0	0	0	0	3	0	1.72	41	120	M	1	0	N	P	1560	0
1703	45	22.8374	1.09185	4.08487	15.3667	124	M	2	0	3	1	0	0	1	1	0	0	0	5	0	0.3	40	88	F	1	1	P	P	3111	0
1704	49	20.7407	6.93295	7.78919	33.9167	230	M	2	1	3	0	0	0	1	0	0	1	0	2	0	16.35	54	84	M	1	1	N	P	679	0
1705	58	18.3642	2.09495	4.63792	12.8667	177	M	2	1	3	1	0	0	1	1	0	1	0	3	0	0.4	54	57	F	1	1	P	P	693	0
1706	43	28.9017	2.21058	2.77892	32.5667	97	F	2	0	3	1	0	0	1	0	0	0	0	5	0	0.792	33	90	M	1	0	P	P	2186	0
1707	34	21.3839	0.774511	4.06297	12.45	115.93	M	2	0	3	1	0	0	1	1	0	0	0	4	0	0.21	35	74	F	1	0	P	P	2792	0
1708	35	20.9877	0.180181	0.0958248	15.5667	115	M	2	1	2	0	0	0	1	0	0	0	0	4	0	0.16	16	110	M	1	0	P	P	4652	0
1709	52	25.2595	0.242035	2.62286	13.5333	150	M	1	0	3	0	0	0	1	1	0	0	0	4	0	0.38	48	44	F	1	1	P	P	4644	0
1710	38	22.0384	7.02708	14.8474	3.03333	106	M	2	1	3	0	1	0	0	1	0	0	0	1	0	4.54	31	NA	M	0	0	N	P	1635	1
1711	59	22.13	2.46607	1.52498	24.3333	128.32	M	2	0	3	1	0	0	1	1	1	0	0	3	1	0.759	51	121	F	1	0	P	P	1570	0
1712	43	23.8754	0.220521	3.64134	12.7833	97	F	1	0	3	1	0	0	1	0	0	0	0	4	0	0.2	45	97	F	1	1	P	P	559	1
1713	46	34.7222	0.161357	0.279261	27.6333	142	M	1	0	3	1	0	0	1	1	0	0	0	3	0	0.2	43	115	M	1	0	N	NA	4527	0
1714	44	24.5693	2.15411	4.25188	37.3667	150	M	1	0	3	1	0	0	0	0	0	0	0	4	1	0.43	50	78	F	1	1	P	P	4513	0
1715	47	23.939	2.21596	2.16838	16.0833	97	M	2	0	2	1	0	0	1	0	0	0	0	3	0	0.17	39	79	M	1	1	N	P	4665	0
1716	52	17.2584	4.82456	5.74949	18.5333	168.15	F	1	1	3	1	0	0	1	0	0	0	0	3	0	0.13	68	62	F	1	1	P	P	4552	0
1717	35	30.8365	0.489448	1.64545	26.5	115	F	1	0	2	1	0	0	1	1	0	0	0	3	1	0.16	34	194	M	1	0	P	NA	4623	0
1718	54	29.3333	0.943936	1.06776	18.9333	80	F	1	0	3	1	0	0	1	0	0	0	0	4	0	0	24	154	F	1	0	N	P	4619	0
1719	58	21.5019	0.430284	2.07255	12.55	150	F	1	0	2	0	0	0	1	1	0	1	0	4	0	0	50	62	F	1	1	P	P	4579	0
1720	49	25.0593	2.40152	3.62765	14.4667	133	M	1	0	3	0	0	0	1	1	0	0	0	4	1	0.22	20	97	M	1	0	P	NA	4602	0
1721	43	23.1834	1.04882	1.12526	35.1333	221	M	1	1	3	1	0	0	1	0	0	0	0	3	0	0.35	56	67	F	1	1	P	P	1603	1
1722	47	19.1953	0.00806783	1.11704	13.9333	122	M	1	0	3	1	0	1	1	1	0	0	0	5	0	0.12	18	115	F	1	0	N	NA	2417	1
1723	22	18.4202	0.857879	1.39357	13.0667	106	F	1	1	3	0	0	0	1	0	0	0	0	4	0	1.73	26	62	F	1	1	N	P	828	0
1724	58	29.7521	0.231278	0.0136893	7.9	124	M	1	0	3	1	0	0	1	0	0	0	0	4	0	0	17	106	F	1	0	N	P	4453	0
1725	26	24.6094	1.18059	3.70979	11.65	97	F	1	1	3	1	0	0	1	1	0	0	0	2	0	0	37	159	F	1	1	N	NA	4489	0
1726	54	24.1115	0.22321	0.626968	31.15	97	M	1	0	3	1	0	0	1	0	0	0	0	1	0	0	31	65	M	1	1	N	NA	2694	0
1727	41	18.6122	0.33347	2.58179	9.41667	124	F	1	1	3	1	0	0	1	1	0	0	0	4	0	0.25	20	70	M	1	0	N	P	4442	0
1728	48	21.9076	0.328092	0.941821	37	80	F	1	0	3	1	0	0	1	0	0	0	0	2	0	0	25	231	M	1	0	P	N	4497	0
1729	33	25.6896	0.398013	0.741958	14.1833	133	M	2	1	3	0	0	0	1	0	0	0	0	3	0	0.08	23	168	M	1	0	P	P	4420	0
1730	65	24.7676	0.0833676	0.873374	19.0667	141	F	1	0	3	1	0	0	1	0	0	0	0	4	0	0	44	159	M	1	0	N	NA	4424	0
1731	22	18.937	0.492138	2.02327	26.7667	124	M	1	1	3	0	0	0	1	0	0	0	0	4	0	0.15	27	138	M	1	0	P	P	3181	0
1732	27	20.3816	2.458	5.01027	20.1333	230	M	1	1	3	0	0	0	1	1	1	0	0	3	0	0.23	54	108	M	1	0	N	NA	4431	0
1733	50	21.8871	2.53599	2.38467	16.0167	133	M	1	1	2	0	0	0	1	0	0	0	0	2	0	0.36	55	89	M	1	0	P	P	4439	0
1734	57	17.9418	0.691144	1.46475	32.0667	115	F	1	0	3	1	0	0	0	0	0	1	0	3	0	0.22	62	83	M	1	1	P	P	3124	1
1735	57	22.4982	0.828297	1.21287	31.3833	115	M	1	0	2	0	0	0	1	0	0	0	0	3	0	0.15	43	150	F	1	1	P	P	4503	0
1736	23	27.1708	0.204385	0.736482	1.75	203.54	M	1	0	3	0	0	0	1	0	0	0	0	0	0	0.24	27	NA	F	0	0	N	NA	3223	0
1737	50	24.3375	2.38539	2.43943	30.6333	142	M	2	0	3	1	0	0	0	0	0	0	0	1	0	0.21	37	80	F	1	1	N	P	2576	1
1738	47	20.2865	0.293131	0.772074	24.4	142	M	1	1	3	0	0	0	1	1	0	1	0	3	0	0.14	30	53	M	1	0	N	P	4345	0
1739	20	22.9176	0.11026	0.169747	15.1833	133	M	1	1	2	0	0	0	1	0	0	0	0	3	0	0.36	35	44	F	1	1	N	NA	4363	0
1740	57	20.3704	0.303888	0.796715	31.25	133	M	1	1	3	0	0	0	0	1	0	0	0	3	0	0	49	62	F	1	1	P	NA	4613	0
1741	52	22.2753	0.0914354	0.966461	12.95	133	M	1	1	3	1	0	0	1	0	0	0	0	3	1	0.1	43	35	F	1	1	P	P	4358	0
1742	47	23.2254	0.414149	0.596851	17.6167	88	M	1	0	3	0	0	0	1	0	0	0	0	3	0	0.22	28	96	M	1	0	N	P	4413	0
1743	42	17.6471	0.492138	0.714579	18.85	115	M	1	0	2	1	0	0	1	0	0	0	0	3	0	0.12	31	55	M	1	0	N	P	4310	0
1744	63	28.6661	0.543234	1.44011	35.0667	123.89	M	1	0	3	1	0	1	1	1	1	0	0	3	0	0.15	36	133	M	1	0	N	P	4325	0
1745	47	29.7339	0.903597	1.23203	31.65	133	F	1	0	3	1	0	0	1	1	0	0	0	2	0	0.24	47	212	M	1	0	P	P	4306	0
1746	49	20.8333	1.83946	3.93429	11.7667	159.3	M	1	1	3	0	0	0	0	0	0	0	0	4	0	0.16	53	71	M	1	1	N	P	4329	0
1747	66	38.2812	1.41187	5.07598	34.5667	513	F	1	0	3	1	0	0	0	1	0	0	1	2	0	2.25	62	106	F	1	1	P	P	372	0
1748	40	22.7018	0.677698	0.788501	28.7167	123.9	M	1	1	3	0	0	0	1	0	0	0	0	3	0	0.16	26	61	F	1	0	P	NA	4287	0
1749	66	26.2346	0.970829	1.80698	12.8667	186	M	1	0	3	0	0	0	1	1	0	1	0	4	0	0.12	52	71	F	1	1	N	P	4314	0
1750	54	20.5761	0.177492	1.94661	23.3667	124	M	3	1	3	1	0	0	1	0	0	0	0	4	0	0.41	54	67	M	1	1	P	P	2029	0
1751	27	23.7228	4.81111	4.282	15.4333	115	M	1	0	3	1	0	0	0	0	0	0	0	3	0	0	23	115	M	1	0	P	NA	4248	0
1752	28	19.1358	0.900907	1.00479	36.3167	115	M	1	0	3	0	0	0	0	0	0	0	0	3	0	0.18	23	115	M	1	0	P	NA	4247	0
1753	38	19.8839	0.785269	1.84805	30.9333	133	M	1	0	3	1	0	0	1	1	0	0	0	3	0	0	48	97	F	1	1	P	NA	4247	0
1754	51	22.0932	0.142532	3.18138	37.6	133	M	2	0	3	1	0	0	1	0	0	0	0	3	0	0.15	55	71	F	1	0	P	P	4201	0
1755	42	28.3951	0.610466	0.676249	31.2167	106	F	1	0	3	0	0	0	0	0	0	0	0	4	1	0.43	36	62	F	1	1	P	NA	3490	0
1756	53	20.2848	0.301199	2.65298	18.45	115	F	2	1	3	0	0	0	1	1	0	0	1	3	0	0.12	28	65	F	1	0	P	P	4219	0
1757	50	23.8783	4.46151	5.84257	18.1167	146	M	2	0	3	1	0	0	0	0	0	0	0	4	0	0.245	59	65	M	1	1	N	P	1127	0
1758	22	27.9405	1.9551	2.28611	14.1	133	M	1	1	3	0	0	0	1	0	0	0	0	1	0	0.13	16	55	M	1	0	N	P	4194	0
1759	46	21.6049	3.60363	3.20602	12.0667	106	M	2	1	3	0	1	0	1	1	0	0	0	3	1	0.34	22	204	F	1	0	N	P	4191	0
1760	36	21.8776	0.728794	1.15264	18.5167	142	M	1	0	3	0	0	0	1	1	0	0	0	2	0	0.1	21	529	M	1	0	N	N	4180	0
1761	53	20.1956	2.01427	3.27995	38.4167	168	M	2	0	3	1	0	0	0	1	0	0	0	3	1	1.38	56	71	F	1	0	P	P	3345	0
1762	38	18.1312	2.19983	12.3888	34.0167	204	F	1	0	3	1	0	0	0	1	0	0	0	0	0	0.36	54	158	M	1	1	N	P	2749	0
1763	56	23.4375	2.30202	4.28747	13.1667	80	F	1	0	2	1	0	0	1	1	1	1	0	2	0	0	66	80	F	1	1	P	P	4197	0
1764	39	29.3962	0.63198	1.01848	30.6667	159	M	1	1	3	1	0	0	1	1	0	0	0	4	0	0.4	54	124	M	1	1	N	P	2520	1
1765	30	30.8594	0.621223	1.42642	16.8167	88.5	M	1	1	3	0	0	0	1	0	0	0	0	3	0	0.21	22	62	F	1	0	P	P	4107	0
1766	30	17.0656	0.540544	1.50034	11.9833	106.2	F	1	0	2	1	0	0	0	0	0	0	0	2	0	0	10	53	F	1	0	N	P	4117	0
1767	73	26.2188	1.11874	1.45106	30.8333	221	M	1	0	3	1	0	1	1	1	0	0	0	4	0	0.18	56	120	M	1	1	P	P	4020	0
1768	60	22.68	0.255481	0.72553	16.55	115	M	1	1	3	1	0	0	1	1	0	1	0	2	0	0	20	120	M	1	1	N	P	4085	0
1769	30	25.7117	3.02812	5.31691	14.4333	88	F	1	1	3	1	0	0	0	1	0	0	0	2	0	0	36	256	M	1	0	P	P	4071	0
1770	22	36.6782	0.279685	0.435318	14.4667	115	F	1	0	3	1	0	0	0	1	0	0	0	4	0	0.41	44	53	F	1	1	P	P	2243	0
1771	41	23.2446	0.750308	3.90965	41.7333	133	M	2	1	3	1	0	0	0	0	0	0	1	2	0	0.11	66	80	F	1	1	P	P	4196	0
1772	58	29.4023	0.48138	0.950034	10.4	230	M	1	0	3	0	0	0	1	0	0	1	0	2	0	0.36	56	132	M	1	1	N	P	4079	0
1773	35	23.3234	1.09185	1.86448	16.2833	124	M	1	1	3	0	0	0	1	0	0	0	0	3	0	0.26	39	88	F	1	0	P	P	4097	0
1774	52	32.3232	0.502895	18.6557	11.4833	53	F	1	0	3	1	0	0	0	0	0	0	0	4	0	0.25	39	89	F	1	0	P	P	4097	0
1775	59	24.8591	0.204385	0.807666	19.1	124	M	1	0	3	1	0	0	1	0	0	0	0	2	0	0.36	36	103	F	1	0	P	P	4048	0
1776	64	29.34	0.0591641	1.16359	15.9167	133	M	1	0	3	1	0	1	0	1	1	0	0	2	0	0.16	24	90	M	1	0	P	P	1678	0
1777	31	18.4992	0.599709	0.77755	31.85	124	M	1	0	3	1	0	0	1	1	0	0	0	2	0	0.14	47	124	F	1	1	N	P	4023	0
1778	36	33.0247	0.328092	0.659822	39.8667	168	M	1	0	3	1	0	0	0	0	0	0	0	3	1	0.19	19	115	M	1	0	P	P	4096	0
1779	52	25.0995	3.1841	4.08214	26.2667	133	M	1	1	3	1	0	0	1	1	1	0	0	4	0	0.35	54	124	M	1	1	N	P	4153	0
1780	60	28.7317	0.66963	1.18549	32.75	168	M	1	0	3	1	0	0	1	1	1	1	0	3	0	0.12	54	86	M	1	0	N	P	4022	0
1781	63	24.7676	0.427595	0.473648	17.6667	150.45	M	1	0	3	1	0	0	1	1	0	1	0	2	1	0	20	97	M	1	0	N	P	4023	0
1782	64	22.7615	0.0107571	0.657084	1.21667	62	F	1	0	3	1	0	1	1	1	0	0	0	2	0	0.2	31	NA	F	0	0	P	NA	4035	0
1783	57	31.6337	0.699212	1.81793	14.5333	142	M	1	0	3	0	0	0	0	1	0	0	1	2	0	0.2	60	187	M	1	0	N	P	4011	0
1784	34	22.8625	0.0968139	0.583162	31.7	142	M	1	0	3	1	0	0	1	0	0	0	0	3	0	0.19	25	62	M	1	0	N	P	4004	0
1785	37	20.3052	2.12722	1.56879	11.65	115	M	1	0	3	0	0	0	1	1	0	1	0	4	0	0.31	22	63	M	1	0	N	P	3977	0
1786	49	23.5294	0.419527	0.826831	10.8167	168	M	1	0	3	1	0	0	1	0	0	1	0	3	1	0.29	48	115	M	1	0	P	P	4039	0
1787	34	24.8163	0.922422	0.637919	16.8	204	M	1	1	2	0	0	0	1	0	0	0	0	3	0	0.42	54	66	F	1	0	P	P	3962	0
1788	52	28.0899	0.567437	0.325804	14.55	186	M	1	0	3	1	0	0	1	0	0	0	0	2	0	0.27	62	124	M	1	0	N	P	3944	0
1789	66	21.3382	1.30161	2.51061	30.8	115	F	1	0	3	0	0	0	1	0	0	0	1	3	0	0.19	58	263	M	1	1	P	P	3916	0
1790	47	19.3213	1.50331	11.2854	13	115	M	2	1	3	1	0	0	1	0	0	0	0	3	0	0.18	55	88	M	1	1	P	P	3960	0
1791	38	23.5156	0.398013	1.13621	14.3	124	M	1	0	3	1	0	0	1	0	0	0	0	4	0	0.18	42	84	M	1	0	N	P	3935	0
1792	55	28.0689	0.801404	1.32238	16.2	141.6	M	1	1	3	0	0	0	1	0	0	1	0	2	1	0.15	60	97	M	1	0	P	P	3306	1
1793	38	23.1834	0.508273	0.908966	10.3667	115	M	1	0	3	0	0	0	1	0	0	0	1	4	0	0.51	20	88	F	1	0	N	P	3888	0
1794	42	23.7228	0.142532	1.36619	1.85	159	M	2	0	3	0	0	1	1	1	1	0	0	0	0	2.47	51	86	F	1	1	N	P	719	0
1795	54	21.4844	0.675008	1.32786	13.7833	159	F	1	0	2	0	0	0	1	0	0	0	0	2	0	0.13	51	71	M	1	1	P	P	3897	0
1796	30	30.8012	0.123707	6.84736	16.7833	133	F	1	1	3	0	0	0	1	1	0	0	0	3	0	0.33	56	236	M	1	1	N	NA	2615	0
1797	20	20.0777	0.623912	5.38809	34.8833	88	F	1	1	3	0	0	0	0	0	0	0	0	5	0	0	18	133	M	1	0	N	P	3370	0
1798	33	21.83	1.30968	1.39083	35.3333	133	M	1	0	3	0	0	0	0	0	0	0	0	3	0	0.44	35	106	M	1	0	N	P	3885	0
1799	37	20.202	1.37153	7.58385	18.4167	150	F	1	1	3	0	1	0	0	1	0	0	0	3	0	0.12	44	82	F	1	1	N	P	3887	0
1800	27	20.4284	1.32043	1.71937	16.4167	106	F	1	0	3	1	0	0	1	0	0	0	0	3	0	0	35	106	M	1	0	N	P	3886	0
1801	46	30.0433	0.131775	18.9131	16.1667	71	F	1	0	3	1	0	0	1	0	0	1	0	4	0	0.1	22	152	M	1	0	P	NA	4012	0
1802	37	34.9636	0.763754	1.56331	13.5333	71	F	1	0	2	0	0	0	1	0	0	0	0	2	1	0.15	10	44	F	1	1	P	P	3620	0
1803	53	20.7451	0.806783	1.32238	36.4	106	M	1	0	3	1	0	0	1	1	0	0	0	4	0	0.38	52	63	M	1	1	N	P	3853	0
1804	26	20.7967	0.274306	0.722793	31.9833	186	M	1	1	2	0	0	0	1	0	0	1	0	3	0	0.1	34	186	M	1	1	N	N	3415	0
1805	69	22.921	1.27741	0.900753	26.1	124	M	1	0	3	1	0	0	1	1	0	1	0	3	0	0	41	186	M	1	0	N	P	3810	0
1806	44	18.9292	0.787958	1.68652	11.4833	1115	M	1	1	3	0	0	0	0	0	0	0	0	5	0	0	25	124	M	1	0	P	P	3795	0
1807	54	48	0.411459	1.99863	31.9167	106	F	1	1	3	1	0	1	0	0	0	0	0	0	0	0.52	36	71	M	1	0	N	P	3836	0
1808	58	29.3962	0.970829	1.31691	14.5667	177	M	1	0	2	0	0	0	1	0	0	1	0	3	0	0	50	88	M	1	0	P	P	3792	0
1809	32	18.7175	1.08378	3.87953	16.85	212	M	1	1	3	1	0	0	1	0	0	0	0	1	0	7.23	58	68	F	1	1	P	P	2287	0
1810	34	23.3887	0.736862	1.74949	14.5833	204	M	1	1	3	0	0	0	0	0	0	0	0	3	0	0.31	48	186	F	1	1	P	P	3799	0
1811	41	21.6713	1.64315	2.64476	40.5333	106	F	1	0	3	1	0	0	1	0	0	0	0	3	0	0	55	52	F	1	0	N	P	3783	0
1812	31	19.2672	1.27203	1.65092	15.4333	97	M	1	0	3	1	0	0	1	0	0	0	0	2	0	0.05	25	106	M	1	0	P	P	2356	0
1813	62	25.8166	0.244724	1.91376	14.0833	159.3	F	2	0	3	1	1	0	1	0	0	0	1	3	0	0	48	310	M	1	1	P	P	3788	0
1814	46	26.7949	1.90939	2.60096	9.95	124	M	1	0	3	1	0	0	1	0	0	1	0	3	0	0.1	31	177	M	1	0	N	P	3744	0
1815	50	24.3824	0.459866	0.804928	26.9833	106	F	1	0	3	1	0	0	1	0	0	1	0	3	0	0.12	20	111	M	1	0	N	P	3726	0
1816	25	22.2656	2.47951	5.43737	38.05	124	F	1	0	3	1	0	0	0	1	0	0	0	4	0	0.2	36	133	F	1	0	N	P	893	0
1817	24	19.5556	1.58129	1.40726	24.9667	106	M	3	1	3	0	0	0	1	0	0	0	0	0	0	0	25	95	M	1	0	P	P	3718	0
1818	64	33.9844	0.0591641	0.952772	32.1833	150	F	1	0	3	0	0	0	0	0	0	0	0	3	0	0.36	52	53	M	1	0	N	P	3720	0
1819	35	21.7993	0.868636	11.3539	9.13333	133	F	1	0	3	0	0	0	0	0	0	0	0	4	0	0.28	26	150	M	1	0	N	P	1199	0
1820	49	26.556	0.578194	1.28131	17.4	195	M	1	0	3	0	0	0	1	0	0	0	0	4	0	0.17	49	71	M	1	0	N	P	801	1
1821	47	32.6294	0.63198	0.243669	35.4167	159	F	1	0	2	0	0	0	1	1	0	0	0	3	0	0.6	41	195	F	1	1	N	P	3361	0
1822	39	23.8754	0.29851	0.596851	16.0833	221.25	M	1	0	3	0	0	0	1	0	0	0	0	5	0	0.14	52	129	M	1	0	N	P	3729	0
1823	36	22.4913	0.478691	0.380561	15.7167	204	M	3	0	3	0	0	0	1	0	0	0	0	0	0	5.12	35	78	M	1	1	N	P	951	0
1824	50	22.1003	0.653494	1.8152	39.4667	221.25	F	1	0	3	0	0	0	1	0	0	0	0	3	0	0.23	41	239	F	1	1	N	P	3726	0
1825	64	25.2174	1.50331	1.74949	17.4667	177	F	2	0	3	1	0	1	1	1	0	0	0	2	0	0.72	72	88	M	1	1	P	P	3058	0
1826	34	24.2215	3.08998	4.31211	41.3833	124	M	1	1	3	0	0	0	0	0	0	0	0	5	0	4.2	27	71	M	1	0	N	P	3677	0
1827	32	24.4646	0.11295	0.391513	12.5167	142	F	1	0	3	0	0	0	0	0	0	0	0	1	0	0.18	41	71	M	1	0	P	P	3675	0
1828	55	33.91	2.67583	3.12389	37.8333	177	M	1	0	3	1	0	0	0	0	0	0	0	6	0	0	52	53	M	1	0	N	P	2380	0
1829	54	24.8016	1.55978	1.36893	27.4833	195	M	1	0	3	0	0	0	1	0	0	0	0	4	1	0.35	52	70	F	1	0	P	P	3717	0
1830	46	20.5693	1.59474	2.23135	30.55	150	F	1	0	3	0	0	0	1	1	0	0	0	0	0	0.17	47	105	F	1	1	N	P	3679	0
1831	49	17.5278	2.26437	3.04723	32.3167	97.35	F	2	0	2	1	0	0	1	0	0	1	1	1	0	0.11	22	81	M	1	0	N	P	3664	0
1832	42	20.6575	4.94289	5.18823	17.2667	168	F	1	0	3	0	0	1	1	1	1	0	0	3	0	0.55	37	106	F	1	0	N	P	1946	0
1833	48	26.5888	0.857879	0.21629	37.9667	239	M	1	0	3	1	0	0	1	0	0	1	0	5	0	0.36	53	58	M	1	1	N	NA	3713	0
1834	47	31.5115	1.80719	13.9302	19.25	204	M	1	0	3	1	0	1	1	0	0	0	0	4	0	0.28	28	71	M	1	0	N	P	3557	1
1835	23	18.914	2.25899	2.56263	38.1	150	M	1	1	3	0	0	0	0	0	0	0	0	3	0	0	21	85	M	1	0	N	P	2542	0
1836	47	29.7619	4.16569	4.30938	10.8167	142	F	2	0	3	1	0	0	1	0	0	0	0	5	0	0.26	43	88	M	1	1	N	P	3676	0
1837	29	19.1406	3.5364	8.86242	30.35	124	F	1	0	3	1	0	0	0	0	0	0	0	3	0	0.16	35	62	M	1	0	N	P	998	0
1838	46	23.939	0.833676	4.04928	11.5167	142	M	1	1	3	0	0	0	0	0	0	1	0	3	0	0	35	62	M	1	0	N	P	3647	0
1839	48	22.5306	1.39036	2.35455	33.0667	168	M	1	0	3	0	0	0	1	0	0	0	0	4	0	0	58	95	M	1	1	N	P	2759	1
1840	55	23.3067	4.99399	7.12115	20.5	204	M	2	0	3	1	0	0	1	0	0	0	0	4	0	2.06	33	58	M	1	0	P	P	3431	0
1841	36	29.9836	5.46999	6.81999	34.2333	168	M	1	0	3	0	0	0	1	1	0	0	0	3	0	0.18	50	53	M	1	0	N	P	735	0
1842	36	25.2801	0.74224	0.785763	34.1	106	M	1	0	2	0	0	0	1	0	0	0	0	2	0	0.29	19	71	F	1	1	P	P	3594	0
1843	35	17.2111	0.274306	0.0273785	15.0167	88.5	F	1	1	2	1	0	0	1	1	0	0	0	3	0	0	36	64	M	1	0	N	P	3582	0
1844	57	24.5268	1.24782	1.6783	35.65	177	F	1	0	3	1	0	0	1	0	0	0	0	5	0	0.33	69	78	F	1	1	N	P	3601	0
1845	49	48.4698	1.33657	2.79535	41.6833	133	F	1	0	3	1	0	0	1	1	0	0	0	4	0	0.4	55	89	M	1	0	P	P	3012	0
1846	60	22.2826	0.250103	1.13895	22.8	142	M	1	0	3	0	0	0	1	1	0	1	0	2	0	0.54	63	72	F	1	1	P	P	3625	0
1847	38	17.8465	3.50144	6.37645	31	142	F	1	0	3	1	0	0	1	0	0	0	0	4	0	0.23	49	44	F	1	0	P	P	3639	0
1848	39	18.342	2.16756	3.04175	32.5333	75.22	F	2	0	3	1	0	0	1	0	0	0	0	3	0	0.048	41	79	M	1	0	P	P	2184	0
1849	43	25.8286	1.43338	1.4319	13.5	92.92	M	2	1	3	1	0	0	1	1	0	0	0	4	0	0.162	27	88	M	1	0	N	N	1685	0
1850	36	21.1203	1.88787	2.17933	30.0333	115	M	2	0	3	0	0	0	1	1	0	1	0	4	0	0.17	44	99	M	1	0	N	P	1138	0
1851	26	17.1111	0.0215142	2.29706	3.03333	123.9	M	3	0	3	0	0	0	0	0	0	0	0	3	0	0.075	39	61.9	F	0	0	N	P	2012	0
1852	26	21.2569	4.77078	8.54483	32.1	88.5	F	2	1	3	0	0	0	1	0	0	0	0	3	0	0.48	53	69	F	1	1	P	P	1351	0
1853	51	22.3214	0.0806783	27.0773	34.7833	106	F	2	1	3	1	1	0	0	0	0	0	0	1	0	0.22	21	103	F	1	0	P	P	3544	0
1854	43	29.2969	0.683076	2.02327	3.01667	133	M	1	1	3	1	0	0	1	0	0	1	0	0	0	0	27	NA	M	0	0	N	P	3531	0
1855	29	23.04	1.90132	2.04517	15.1167	150	M	1	1	3	1	1	0	1	0	0	0	0	3	0	3.74	33	67	F	1	0	P	P	3525	0
1856	60	25.3069	0.640048	0.755647	18.5	97	F	1	0	3	0	0	0	1	0	0	0	0	2	0	0	33	67	F	1	0	P	P	3525	0
1857	60	23.4375	0.344227	1.4538	35.3667	221	M	1	0	2	1	0	1	1	1	1	0	0	6	0	0.18	63	88	F	1	1	N	P	3536	0
1858	51	19.5556	0.696522	2.04791	26.1833	70.8	F	1	0	3	1	0	0	0	1	0	0	0	3	0	0	28	73	M	1	0	N	N	3532	0
1859	50	25.3515	1.55171	1.08419	30.8167	150.45	M	1	0	3	0	0	0	1	1	0	0	0	5	0	0	39	88	M	1	0	N	P	3482	0
1860	50	24.8889	1.80181	2.11636	32.5667	124	F	1	1	3	1	0	0	1	1	0	0	0	0	0	0	44	92	M	1	1	N	N	3457	1
1861	45	27.7698	0.691144	1.50034	13.75	97	M	1	1	3	1	0	0	1	1	0	1	0	5	1	4.1	40	72	F	1	0	N	P	1947	0
1862	30	21.201	2.36656	1.81246	15.1167	168	M	2	1	3	0	0	0	1	1	0	0	0	5	0	0.12	36	71	F	1	1	P	P	3465	0
1863	41	19.9573	2.54137	3.40862	30.7833	106	F	2	1	3	1	0	0	1	1	0	0	0	3	0	0	54	71	F	1	1	P	P	3411	0
1864	46	22.2656	2.15142	2.16838	26.7667	150	F	1	1	3	1	0	0	1	1	0	0	0	4	0	0.12	63	27	M	1	1	N	N	3387	0
1865	50	24.2215	0.182871	0.481862	30.0833	168	M	1	0	2	1	0	0	1	0	0	1	0	3	0	0	63	27	M	1	1	N	N	3387	0
1866	57	21.7181	0.204385	1.13073	2.76667	107	M	1	0	3	1	0	0	1	1	1	0	0	4	0	0.1	48	NA	F	0	0	N	P	3398	0
1867	38	19.1327	0.0403391	0.678987	18.7	124	M	2	0	3	1	0	0	0	0	0	1	0	3	0	0.56	38	94	M	1	0	N	P	3381	0
1868	57	33.0904	0.804094	3.24162	34.8	106	M	1	0	3	1	0	0	1	0	0	0	0	5	0	0	39	53	M	1	0	P	P	3431	0
1869	25	33.6221	0.282374	0.413415	25.9667	115	F	1	0	2	0	0	0	1	1	0	1	0	2	0	0	19	177	M	1	0	N	P	3322	0
1870	22	18.2183	0.459866	0.336756	26.9167	106	F	1	0	2	0	0	0	0	0	0	0	0	4	0	0	19	35	F	1	0	P	P	3321	0
1871	47	20.984	3.43152	0.123203	13.4333	124	M	1	1	3	0	0	0	1	1	0	0	0	3	0	0	19	133	M	1	0	N	P	3332	0
1872	23	16.7277	0.968139	2.57632	15.7833	159	M	1	1	3	1	0	0	0	0	0	0	0	5	0	0.42	32	71	F	1	1	N	N	3330	0
1873	52	20.3074	0.33616	0.553046	10.6667	157.53	M	2	1	3	1	0	0	1	1	0	0	0	3	0	0	48	97	M	1	0	N	P	3314	0
1874	38	20.8325	0.250103	0.334018	11.45	124	M	1	1	2	0	0	0	1	1	0	0	0	3	0	0	55	179	M	1	1	P	P	3310	0
1875	37	18.7783	0.664251	2.62012	17.7833	115	F	2	1	3	1	0	0	1	1	0	0	0	1	0	0	21	105	F	1	0	P	P	2059	0
1876	39	26.6436	2.1057	1.38809	11.75	177	M	1	1	3	0	0	0	1	0	0	0	0	5	0	0.22	64	76	F	1	1	N	P	3312	0
1877	58	21.7784	6.01053	6.77344	21.9667	124	F	2	1	3	0	0	0	0	1	0	0	0	5	0	0	21	97	M	1	0	P	P	3284	0
1878	58	26.6436	0.247413	2.72416	4.23333	133	M	1	0	3	1	0	0	1	1	0	0	1	6	0	0	46	97	F	0	0	P	P	3297	0
1879	58	24.0346	0.683076	0.977413	20.6833	106	F	1	0	3	0	0	0	1	0	0	0	0	4	0	0.92	58	238	M	1	1	P	P	2543	1
1880	64	23.9512	0.486759	1.50582	11.8333	97	F	1	0	3	1	0	0	1	0	0	0	0	4	0	0.11	71	88	M	1	1	P	P	3225	0
1881	60	24.9291	2.61129	3.3922	15.7333	168	M	2	0	3	0	0	0	1	1	0	1	0	3	0	1.57	70	36	F	1	1	P	P	938	0
1882	59	23.6244	0.570127	0.865161	26.3167	106	F	1	0	3	1	0	0	0	0	0	1	0	4	0	0.25	58	74	F	1	1	P	P	3235	0
1883	58	32.872	0.0887461	3.65229	22.5833	168	M	1	0	3	1	0	0	1	0	0	0	0	3	0	0	59	62	F	1	0	P	P	3232	0
1884	59	24.4473	0.276995	1.96578	9.91667	115	M	2	0	3	1	0	0	1	1	1	0	0	2	0	0	48	150	M	1	1	P	P	2929	1
1885	47	18.2563	4.54757	5.9822	28.6167	160	F	1	1	3	1	0	0	1	1	0	0	0	3	0	0.56	48	106	F	1	0	P	P	3208	0
1886	40	20.8117	4.88373	6.35455	36.8333	133	F	2	0	3	1	1	0	1	0	0	0	0	1	0	0	21	57	M	1	0	N	N	1519	1
1887	52	30.0568	0.0510962	0.594114	16.3833	219	M	1	0	3	1	0	0	0	0	0	0	0	3	0	0.55	60	195	M	1	0	P	P	3201	0
1888	49	20.7157	1.99544	0.221766	13.4	159	F	1	0	2	1	0	0	1	1	0	0	0	2	0	0.1	53	88	F	1	1	N	P	3164	0
1889	35	19.5682	5.22257	7.00068	25.1	124	M	2	1	3	1	0	0	1	1	0	0	0	3	0	0	32	59	F	1	1	N	P	3190	0
1890	49	23.8087	0.368431	0.752909	31.4667	133	F	1	0	3	0	0	0	1	0	0	0	0	2	0	0.8	37	195	F	1	1	N	P	3169	0
1891	57	23.4375	0.637358	6.23135	27.1667	88	F	1	0	3	1	0	0	0	1	0	0	0	3	0	0.2	37	195	F	1	1	N	P	3169	0
1892	57	27.993	4.92406	12.9117	14.6667	133	M	3	1	3	0	0	0	1	0	0	0	0	4	0	0.12	52	88	M	1	1	N	P	3149	0
1893	36	19.9573	0.898218	1.30322	11.0667	133	F	1	0	3	1	0	0	1	0	0	1	0	6	0	0.11	53	53	M	1	1	N	P	3139	0
1894	57	35.4938	0.134464	0.569473	15.5833	212	M	1	0	3	0	0	1	1	1	0	1	0	4	0	1.71	65	176	M	1	1	P	P	2101	0
1895	57	23.5294	0.954693	3.16222	14.55	124	M	1	0	3	1	0	0	1	1	0	0	0	5	0	0.2	65	93	M	1	1	N	P	3132	0
1896	45	19.1571	1.39304	10.1027	35.4333	115	M	2	0	3	1	0	0	1	1	0	0	0	1	0	0.18	18	111	M	1	0	N	P	3104	0
1897	42	25.4991	2.11108	2.98973	32.9833	195	M	1	0	3	0	1	0	1	1	0	0	0	4	0	0.6	25	329	M	1	0	P	P	2510	0
1898	29	19.9251	0.578194	1.03491	15.25	177	M	1	1	2	0	0	0	1	0	0	0	0	3	0	0.59	62	80	F	1	1	P	P	3096	0
1899	46	22.3214	0.863258	1.94661	19.95	159	M	1	1	3	0	0	0	1	0	0	0	0	3	0	0.8	43	52	F	1	1	P	P	3072	0
1900	70	23.1834	2.89635	9.21561	22.5	106	M	1	0	3	1	0	0	1	1	1	0	0	4	1	0.2	73	73	M	1	1	N	P	3122	0
1901	35	26.3958	0.0107571	0.80219	2.56667	115	M	1	1	3	1	0	0	1	0	0	0	0	3	0	0.21	31	88	M	0	0	P	P	3097	0
1902	40	18.5078	1.75879	1.75222	13.55	133	M	1	1	2	0	0	0	1	1	0	0	0	3	1	0.19	17	88	M	1	0	P	P	2319	1
1903	60	22.2222	0.0215142	2.49144	4.91667	142	M	1	1	3	0	0	0	1	1	0	0	1	1	0	1.04	57	110	F	0	0	P	P	3132	0
1904	49	24.0317	0.212453	1.15264	26.5833	142	M	1	0	3	1	0	1	1	1	0	1	0	4	0	0.38	53	175	M	1	0	P	P	3074	0
1905	47	42.517	0.441041	2.07529	42.2833	117	M	1	0	3	1	0	0	1	0	0	0	0	3	1	1.17	53	NA	M	1	0	P	P	3067	0
1906	57	35.2617	1.36346	3.19233	16.9167	142	F	1	0	3	1	0	1	1	1	1	0	0	3	0	0.21	63	123	M	1	1	N	P	2770	1
1907	26	18.5596	1.04075	2.31622	22.8167	139.83	M	1	0	3	0	0	0	0	0	0	0	1	1	0	0	23	195	M	1	0	N	P	3015	0
1908	53	43.3594	0.14791	1.9165	15.8167	124	F	1	0	3	1	0	1	0	0	0	0	1	3	0	0.76	54	56	F	1	0	P	P	1577	1
1909	58	26.1738	0.0887461	0.607803	13.75	140	M	1	0	3	0	0	0	0	1	1	0	0	4	0	0.16	45	97	M	1	0	N	P	2977	0
1910	33	17.7154	0.457177	0.960986	24.1333	111	F	1	0	2	1	0	0	1	0	0	0	0	5	0	0	40	43	M	1	1	N	P	2978	0
1911	43	34.6021	1.05151	10.6229	NA	153	M	2	0	3	0	1	0	1	0	0	0	0	4	1	0	46	150	F	1	1	P	P	2979	0
1912	47	22.4813	4.09039	4.80219	15.3833	253	F	1	0	3	1	0	0	1	1	0	1	0	5	0	3.02	67	58.4	F	1	1	P	P	2097	0
1913	47	25.7959	0.81754	1.33607	12.0167	152	F	1	1	2	1	0	0	1	0	0	0	1	5	0	0.17	55	44.2	F	1	1	N	P	2921	0
1914	54	29.0418	1.6297	2.96235	28.6	276	F	1	0	3	1	0	1	0	1	1	0	0	4	0	10.05	76	107	M	1	1	P	P	411	0
1915	33	19.0194	1.20748	2.72142	34	150	M	1	1	3	0	0	0	0	0	0	0	0	3	0	0.97	44	53	F	1	0	N	P	3065	0
1916	29	17.9902	0.610466	1.18275	10.1333	230	M	1	1	3	0	0	0	0	0	0	1	0	4	0	0	48	62	M	1	0	P	P	3021	0
1917	62	27.1178	0.231278	0.807666	32.7167	159	M	1	1	3	1	0	1	1	0	0	0	0	4	0	0.9	44	115	M	1	0	P	P	2955	0
1918	38	19.1358	0.917043	1.48118	21.35	186	M	1	1	3	0	0	0	1	1	0	0	0	4	0	0.78	43	132	M	1	1	P	P	2810	0
1919	29	20.679	0.0161357	0.783025	4.4	133	M	1	0	3	1	0	0	0	0	0	0	0	2	0	0.14	53	89	F	0	0	P	P	2950	0
1920	58	25.7117	3.23789	7.50171	14.5667	82	F	1	0	3	1	0	0	1	0	0	0	0	5	0	0.21	46	32	M	1	1	P	P	2964	0
1921	49	26.449	0.158667	0.50924	31.3667	177	M	1	0	2	0	0	0	1	1	0	1	0	4	1	0.94	44	381	F	1	1	P	P	2951	0
1922	51	20.7008	0.505584	0.933607	10.6167	150	F	1	1	3	0	0	0	1	0	0	1	0	4	0	6.54	54	27	F	1	0	P	P	3009	0
1923	64	19.7777	0.11026	6.53525	13.2167	80	F	1	1	2	1	0	0	1	1	0	0	1	4	1	0	34	64	F	1	1	N	P	2977	0
1924	42	21.4844	1.66197	2.09993	11.25	124	F	1	1	2	1	0	0	1	1	0	1	0	5	0	0.14	49	80	M	1	0	N	P	3013	0
1925	70	24.1327	0.675008	4.62423	17.1	158	M	1	1	3	1	0	0	1	1	0	1	0	5	1	0.34	59	186	M	1	0	P	P	755	0
1926	36	15.4164	0.532477	1.013	16.6167	83	F	1	0	3	0	0	0	1	0	0	0	0	0	0	0	19	84	M	1	0	N	P	2916	0
1927	20	NA	0.77989	0.613279	16.5833	185	F	1	0	3	0	0	0	0	0	0	0	0	4	0	1.08	46	150	F	1	1	P	P	2979	0
1928	70	21.2803	1.90401	2.94867	16.6667	106	M	2	0	3	1	0	0	1	0	0	1	0	3	0	0.21	44	123	M	1	1	N	P	1395	0
1929	67	22.68	1.34195	1.49487	27.7833	242	M	1	1	2	1	0	0	1	1	0	1	0	4	1	1.28	56	133	M	1	1	P	P	3054	0
1930	58	29.9836	0.126396	0.501027	19.8167	129	M	1	1	3	1	0	1	1	1	0	1	0	3	0	2.28	54	186	M	1	1	N	P	2534	0
1931	57	24.7252	1.00579	1.4757	13.9667	134	M	1	1	3	0	0	0	1	1	0	1	0	5	0	0	53	62	M	1	1	P	P	3034	0
1932	53	NA	0.33616	1.90281	10.9833	134	M	1	0	3	0	0	0	1	1	1	1	0	4	0	0	50	80	M	1	0	P	P	3029	0
1933	64	24.4136	1.36346	2.55715	14.3667	141	M	1	0	3	0	0	0	1	1	1	1	0	3	0	0	41	109	M	1	1	P	NA	2888	0
1934	31	26.4896	0.0268928	10.8693	16	239	M	1	1	3	0	0	0	1	0	0	0	0	3	0	0.23	51	124	M	1	1	N	P	2905	0
1935	54	21.3859	0.029582	0.99384	3.08333	124	M	2	1	3	1	0	0	1	0	0	0	1	3	0	0.52	51	70	F	0	0	P	N	2894	0
1936	52	25.5811	0.0215142	0.131417	13.5833	75	F	1	0	3	0	0	0	1	1	0	1	0	2	0	0.43	15	146	M	1	0	N	P	2887	0
1937	62	24.0344	0.0403391	0.213552	3.33333	106	F	1	0	2	0	0	0	1	1	0	1	0	2	0	0	59	79.6	F	0	0	P	P	2859	0
1938	19	27.7489	0.0699212	1.08966	35.9333	300	M	1	0	3	0	0	0	0	0	0	0	0	4	0	0.63	51	124	M	1	1	N	P	2904	0
1939	38	25.1559	0.814851	0.555784	29.6667	168	M	1	1	3	1	0	0	1	0	0	0	0	0	0	0.14	62	55	F	1	0	P	P	1436	0
1940	25	15.2353	0.747619	2.35181	15.2833	124	M	1	0	2	1	0	0	0	0	0	0	0	5	0	0.14	28	88	F	1	0	P	P	2849	0
1941	76	27.3995	0.29851	3.8412	16.5	181	M	1	0	3	1	0	1	1	1	1	0	0	6	0	1.36	70	103	F	1	1	N	P	744	0
1942	69	28.7756	0.301199	1.20465	14.3333	202	M	1	0	3	0	0	0	1	1	1	1	0	4	0	0.25	67	83	M	1	0	P	N	2846	0
1943	70	25.4191	0.476002	0.490075	25.6333	135	M	1	0	3	1	0	0	1	1	1	0	0	4	0	1.62	62	50	F	1	0	P	P	2857	0
1944	50	32.3685	0.51903	2.88022	18.85	124	F	1	0	2	1	0	1	1	1	0	0	0	4	0	0.05	41	84	F	1	1	P	P	2142	1
1945	65	27.2311	2.66507	3.64682	20.9167	93	M	1	0	3	1	0	0	1	1	1	0	0	3	0	0	17	111	M	1	0	P	P	2780	0
1946	58	23.1837	0.0107571	1.83984	30.9833	159	M	1	0	3	0	0	0	1	0	0	1	0	3	0	0.62	58	102	M	1	0	P	P	2804	0
1947	59	32.3685	0.25817	1.27858	13.8	115	F	1	0	3	1	0	1	1	1	0	0	0	2	0	0.53	64	87	M	1	1	P	N	2825	0
1948	58	25.5923	2.99585	3.69884	17.3833	105	F	1	0	3	1	0	0	1	1	0	1	0	4	0	0	43	79	M	1	1	P	P	2814	0
1949	63	18.0802	0.346917	0.169747	33.5667	80	F	1	0	3	1	0	0	0	0	0	0	0	3	0	0.18	54	150	M	1	0	P	P	2788	0
1950	55	19.3053	1.62432	2.87201	19.1	133	M	1	1	3	1	0	0	1	1	0	0	0	5	0	0.15	20	194	M	1	0	N	P	2769	0
1951	52	31.3801	1.22093	1.54141	3.5	115	M	1	0	3	1	0	0	1	1	0	0	0	0	0	0.18	32	103	M	0	0	P	P	2775	0
1952	59	21.1203	1.21286	1.78782	10.2	115	M	1	0	3	1	0	0	1	1	0	0	0	4	0	0.22	66	115	F	1	1	P	P	2813	0
1953	48	26.1738	0.0376499	1.52772	3.75	134.52	M	2	1	3	1	0	0	1	1	1	1	0	2	0	0.31	47	68	F	0	0	P	P	1312	0
1954	44	22.7244	0.0537855	0.591376	2.25	150	M	1	1	3	1	0	0	1	1	1	1	0	0	0	1.48	46	89	M	0	0	P	P	884	0
1955	68	27.1203	0.26086	0.501027	14.45	106	F	1	0	2	1	0	0	1	1	0	1	0	5	0	0.28	64	115	M	1	1	N	P	2809	0
1956	67	38.3471	0.411459	2.17933	26.6333	159	M	1	0	3	0	0	0	1	1	0	1	0	3	1	0.32	62	221	F	1	1	P	P	2760	0
1957	59	22.7204	2.09226	2.38467	27.5833	124	M	1	0	3	0	0	0	1	0	0	0	0	2	0	0.3	45	63	F	1	1	P	P	2794	0
1958	55	26.1962	0.330781	1.83162	12.3	80	M	1	0	3	1	0	0	1	1	1	0	0	4	0	0	27	310	M	1	1	P	P	2827	0
1959	77	22.4813	0.285063	2.4449	32.1667	71	F	2	1	3	1	0	0	1	1	1	1	0	1	0	0.11	55	84	M	1	0	N	P	733	0
1960	72	24.0055	0.696522	0.867899	10.75	124	F	1	1	3	1	0	0	1	1	1	1	0	3	0	1.74	64	119	F	1	1	P	P	1173	0
1961	36	20.0617	0.0188249	0.317591	12.1	115	M	1	1	2	1	0	0	1	1	0	0	0	3	0	1.76	30	89	M	1	0	N	P	2705	0
1962	70	18.6453	0.0403391	1.02943	13.8667	118	M	1	1	3	1	0	0	1	1	0	1	0	4	0	1.21	64	63	F	1	0	N	P	2719	0
1963	58	22.2041	0.935868	1.17454	13.4167	168	M	1	0	2	1	0	0	1	0	0	1	0	3	0	0.35	56	27	M	1	1	P	P	2728	0
1964	48	19.4674	2.44186	5.28953	22.3	106	F	1	0	2	1	0	1	1	0	0	0	0	3	0	0.09	49	70	F	1	0	P	P	2676	0
1965	52	29.3848	0.739551	1.56057	15.7833	115	M	1	0	3	0	0	0	1	0	0	1	0	4	0	0.4	26	69	M	1	0	N	P	2700	0
1966	57	32.0513	0.77989	3.15674	15.25	107	F	1	0	3	1	0	0	0	1	0	0	0	4	0	0.17	46	102	M	1	1	P	P	2699	0
1967	63	27.0842	0.0322713	0.692676	2.8	124	F	1	0	3	1	0	0	0	0	0	0	0	4	0	0.12	64	104	M	0	0	N	P	2684	0
1968	33	27.6795	4.55832	13.2485	34.5	138	F	3	0	3	1	0	0	1	0	0	0	0	3	0	0.34	60	62	F	1	1	P	P	2662	0
1969	31	18.8189	8.29642	8.21629	16.1167	80	F	2	0	3	1	0	0	1	0	0	0	1	2	0	0.132	19	106	M	1	0	N	P	2621	0
1970	54	29.0606	1.11336	0.0766598	22.9833	142	M	1	0	3	0	0	0	1	0	0	1	0	3	0	0.15	58	133	M	1	0	N	P	2649	0
1971	36	31.1791	0.169424	0.47091	30.45	354	F	1	0	3	0	0	0	1	0	0	1	0	3	0	3.173	29	102	M	1	0	P	P	794	0
1972	56	27.3356	0.857879	0.681725	29.6667	159	M	1	0	3	1	0	0	1	0	0	1	0	3	0	0.46	64	54	F	1	1	N	P	2623	0
1973	58	26.354	1.34733	1.53867	18.5667	206	M	1	0	3	1	1	1	1	1	0	0	0	4	0	0.5	56	239	M	1	1	P	P	1790	0
1974	27	18.9164	0.0941247	0.172485	22.2833	97	F	1	1	2	1	0	0	1	1	0	0	0	4	0	0.68	23	66	M	1	0	N	P	2668	0
1975	53	31.7739	1.10529	3.59206	31.55	301	M	1	0	3	1	0	1	1	1	1	1	0	3	0	1.872	69	115	F	1	1	N	P	2644	0
1976	37	22.0581	1.72114	3.06913	31.65	89	F	1	1	3	0	0	0	1	1	0	0	0	4	0	0.1	29	80	M	1	0	P	P	2605	0
1977	69	22.0386	0.0510962	18.5079	13.5833	102	F	1	0	3	0	1	0	1	1	0	0	0	1	0	0.25	68	95	M	1	1	P	P	2610	0
1978	72	28.0402	0.360363	0.0465435	12.5167	115	F	1	0	3	1	0	0	1	0	0	1	0	3	1	0.26	54	89	M	1	1	N	P	2587	0
1979	53	29.5768	0.650805	1.57426	16.7333	177	M	1	0	3	0	0	1	1	1	0	0	0	3	0	0.858	46	74	F	1	1	P	P	1144	1
1980	57	25.462	6.40048	6.64203	14.3833	142	F	2	0	3	1	1	1	1	1	0	0	0	5	0	0.171	42	97	F	1	1	N	P	1215	0
1981	56	21.6609	0.0591641	2.11088	15.4333	97	F	1	0	3	0	0	0	1	1	0	1	0	3	0	0.11	48	80	M	1	1	N	P	2572	0
1982	66	25.8025	0.664251	0.73922	16.1667	123.9	M	1	0	2	1	0	1	1	1	1	1	0	2	0	0.342	65	132	M	1	1	N	P	2589	0
1983	44	31.6032	1.54902	2.11362	30	97	M	1	0	3	0	0	0	1	1	0	0	0	3	1	0.124	40	47	F	1	1	P	P	2557	0
1984	21	22.2527	0.0591641	0.147844	4.68333	124	F	1	0	3	0	0	0	0	1	0	0	0	3	0	0.224	44	77	F	0	0	P	P	2530	0
1985	66	20.5693	0.174803	1.48392	15.9667	199	M	1	1	3	1	0	0	1	0	0	0	1	6	1	1.694	73	51	F	1	0	P	P	2508	0
1986	29	26.9185	1.07571	0.643395	3.71667	106	M	1	0	2	0	0	0	1	0	0	0	0	3	0	0.078	25	81	F	0	0	N	P	2516	0
1987	50	34.4386	0.244724	1.54415	15.55	142	F	1	0	3	1	0	1	1	1	1	1	0	3	0	0.16	56	188	M	1	1	N	P	2560	0
1988	30	21.5566	0.709969	1.44285	22.45	124	M	1	0	3	1	0	0	0	0	0	0	0	4	0	0.09	23	142	M	1	0	P	P	1894	0
1989	51	38.0548	0.578194	2.50513	12.25	115	F	1	0	3	1	0	1	1	1	0	1	0	3	0	0.75	55	283	F	1	1	N	P	2539	0
1990	31	15.4622	1.76685	1.87269	23.2167	106	M	1	1	3	1	0	0	1	1	0	0	0	2	0	0.115	26	151	M	1	0	P	P	2498	0
1991	67	24.4546	1.07302	1.28953	10.9833	150	F	1	1	3	1	0	0	1	0	0	0	0	4	0	0.091	66	112	M	1	1	N	P	2513	0
1992	48	29.7211	1.06764	1.96851	16.4	133	F	1	0	3	1	0	0	1	1	0	1	0	4	1	0.216	53	6.14	M	1	0	P	P	2490	0
1993	59	30.5142	0.0968139	1.76044	4.96667	88	F	2	0	2	1	0	0	1	0	0	1	0	0	0	0.155	57	53.1	F	0	0	P	P	1865	0
1994	58	40.95	0.118328	1.80698	17.0833	181	F	1	0	3	1	0	1	1	1	0	0	0	3	0	0.36	58	58	F	1	1	P	P	748	1
1995	46	25.4581	1.01655	0.654346	24	150	M	1	1	2	0	0	0	1	0	0	1	0	4	0	0.88	65	73	F	1	1	P	P	2460	0
1996	51	19.4286	16.0792	23.781	25.2833	106	M	2	0	3	0	1	0	1	1	1	0	1	0	0	0.38	22	118	M	1	0	P	P	2459	0
1997	49	16.8475	1.46297	9.93566	15.7333	71	F	2	0	3	1	0	0	1	1	0	0	0	2	0	0.075	47	49	M	1	1	N	P	2427	0
1998	30	19.273	0.180181	2.43395	10.8167	128.32	M	1	1	3	1	0	0	1	1	0	0	0	3	0	0.253	41	73.4	F	1	0	P	P	2410	0
1999	34	19.6728	0.196317	0.687201	4.18333	126.55	M	2	0	2	0	0	0	1	0	0	0	0	0	0	0.19	31	71.3	M	0	0	N	N	1526	0
[truncated: 1,440 more rows]

## Sheet: THESAURUS
ID	Patient number
TRANSP_AGE_R	Age of the recipient at transplantation (years)
BMI_R	Body Mass Index of the recipient at transplantation (kg/m²)
TIME_REG_TRANSP	Time between registration on waiting list and transplantation (years)
TIME_DIAL_TRANSP	Time between first dialysis and transplantation (years)
CIT_HOUR	Cold Ischemia Time (hours)
1YR_CREAT	Serum creatinine at 1-year post-transplantation (µmol/L)
SEX_R	Recipient sex : M = Male, F = Female
TRANSP_RANK	Rank of the kidney transplantation
INIT_DISEASE	Initial disease: 1 = Recurrent disease, 0 = Other)
TECH_DIAL	Technique of dialysis: 1 = Pre-emptive, 2 = Peritoneal dialysis, 3 = Hemodialysis
CMV_R	CytoMegaloVirus infection of the recipient at transplantation: 1 = Yes, 0 = No
HCV_R	Hepatitis C Virus infection of the recipient at transplantation: 1 = Yes, 0 = No
DIAB	History of diabetes: 1 = Yes, 0 = No
HTA	History of high blood pressure: 1 = Yes, 0 = No
CARDIOVASC	History of cardiovascular event: 1 = Yes, 0 = No
ANGINA	History of cardiac angina: 1 = Yes, 0 = No
DYSLIP	History of dyslipidaemia: 1 = Yes, 0 = No
NEOPLASIA	History of neoplasia: 1 = Yes, 0 = No
INCOMP_ABDR	Number of HLA ABDR incompatibilities
NODAT	New Onset Diabetes After Transplantation: 1 = Yes, 0 = No
1YR_PROTU24h	Daily proteinuria at 1-year post-transplantation (g)
AGE_D	Donor age (years)
CREAT_D	Serum creatinine of the donor (µmol/L)
SEX_D	Donor sex: M = Male, F = Female
RELAT_DR	Relation between donor and recipient : 0 = Living donor, 1 = Deceased donor
CAUSE_DEATH_D	Cause of the donor death: 1 = Vascular death, 0 = Other
CMV_D	Hepatitis C Virus infection of the donor: 1 = Yes, 0 = No
EBV_D	Epstein-Barr Virus infection of the donor: 1 = Yes, 0 = No
TIME_TRANSP_DEATH	Time betwen transplantation and death with a functionning graft (days)
DEATH_FUNCTGRAFT	Death with a functionning graft : 1 = Yes, 0 = No
